# Supplementary material for: Enhancing the Recovery of Antioxidant Compounds from Microalgae-Cyanobacteria Consortia Through Alcalase Hydrolysis: A Focus on Bioactive Peptides
Source: Mar Drugs. 2026 May 20;24(5):184. doi: 10.3390/md24050184 (PMC13208806; doi:10.3390/md24050184)
Supplement: Supplementary file 1 [file marinedrugs-24-00184-s001.zip]

Archive with 3 entries (3 files):
- Supplementary table S1_Pardo.xlsx
- Supplementary table S2_Pardo.xlsx
- Supplementary table S3_Pardo.pdf
