# Supplementary material for: Enhancing the Recovery of Antioxidant Compounds from Microalgae-Cyanobacteria Consortia Through Alcalase Hydrolysis: A Focus on Bioactive Peptides
Source: Mar Drugs. 2026 May 20;24(5):184. doi: 10.3390/md24050184 (PMC13208806; doi:10.3390/md24050184)
Supplement: Supplementary file 1 [file marinedrugs-24-00184-s001.zip › Supplementary table S1_Pardo.xlsx]

## Sheet: spider.proteins
								PEAKS Studio 11
Sample: Arthrospira + Chlorella digestion in gel with trypsin
DB: Arthrospira platensis + Chlorella vulgaris
FDR<=1%
						2 unique peptides/protein groups
Protein Group	Accession	-10LgP	Coverage(%)	#Peptides	#Unique	#Spec	Average Mass	Description	PTM
7	A0A9W3ZFM4|A0A9W3ZFM4_ARTPN	470.52	41.79	37	4	113	101984	Phycobilisome core-membrane linker polypeptide OS=Arthrospira platensis (strain NIES-39 / UTEX 3086 / IAM M-135) OX=696747 GN=apcE PE=4 SV=1	CarbamidometilTodos; Deamidation (NQ); Methylation(others); Oxidation (M); Propionamide; more
9	A0A9J7B408|A0A9J7B408_ARTPT	461.79	38.4	35	2	98	101969	Phycobiliprotein ApcE OS=Arthrospira platensis C1 OX=459495 GN=APLC1_0060 PE=3 SV=1	CarbamidometilTodos; Deamidation (NQ); Methylation(others); Oxidation (M); Propionamide; more
6	A0A9W3ZKR4|A0A9W3ZKR4_ARTPN	459.9	46.65	37	37	112	92922.1	Phosphoenolpyruvate synthase OS=Arthrospira platensis (strain NIES-39 / UTEX 3086 / IAM M-135) OX=696747 GN=ppsA PE=4 SV=1	CarbamidometilTodos; Deamidation (NQ); Dehydration; Methylation(others); Oxidation (M); more
15	A0A9W3ZJF4|A0A9W3ZJF4_ARTPN	455.787	19.15	38	30	68	262904	Uncharacterized protein OS=Arthrospira platensis (strain NIES-39 / UTEX 3086 / IAM M-135) OX=696747 GN=NIES39_O02270 PE=4 SV=1
3	B9A0P6|B9A0P6_ARTPT	443.938	61.49	30	27	155	53224.8	60 kDa chaperonin (Fragment) OS=Arthrospira platensis OX=118562 GN=groEL PE=3 SV=1	Ammonia-loss (N); Carbamylation; Deamidation (NQ); Dehydration; Methylation(others); more
3	A0A9W3ZBX9|A0A9W3ZBX9_ARTPN	443.938	55.96	30	27	155	58175.4	Chaperonin GroEL OS=Arthrospira platensis (strain NIES-39 / UTEX 3086 / IAM M-135) OX=696747 GN=groEL1 PE=4 SV=1	Ammonia-loss (N); Carbamylation; Deamidation (NQ); Dehydration; Methylation(others); more
13	A0A9W3ZDL6|A0A9W3ZDL6_ARTPN	440.077	46.15	30	6	99	69076.3	Transketolase-like protein OS=Arthrospira platensis (strain NIES-39 / UTEX 3086 / IAM M-135) OX=696747 GN=NIES39_E00460 PE=4 SV=1	CarbamidometilTodos; Deamidation (NQ); Methylation(others); Oxidation (M); Propionamide; more
1	A9UKJ1|A9UKJ1_ARTPT	438.653	78.4	37	15	428	17599.9	Phycocyanin alpha subunit OS=Arthrospira platensis FACHB-341 OX=234712 GN=cpcA PE=3 SV=1	2-amino-3-oxo-butanoic_acid; Acetylation (K); Ammonia-loss (N); CarbamidometilTodos; Carbamylation; more
1	A0A3G2BB15|A0A3G2BB15_ARTPT	438.653	78.4	37	15	428	17599.9	C-phycocyanin alpha subunit OS=Arthrospira platensis SAG 21.99 OX=1236698 GN=cpcA PE=3 SV=1	2-amino-3-oxo-butanoic_acid; Acetylation (K); Ammonia-loss (N); CarbamidometilTodos; Carbamylation; more
1	A0A5B8AEQ8|A0A5B8AEQ8_ARTPT	438.653	78.4	37	15	428	17599.9	C-phycocyanin alpha subunit OS=Arthrospira platensis D0930 OX=2231204 GN=cpcA PE=3 SV=1	2-amino-3-oxo-butanoic_acid; Acetylation (K); Ammonia-loss (N); CarbamidometilTodos; Carbamylation; more
1	A0A8E4JBD9|A0A8E4JBD9_ARTPT	438.653	78.4	37	15	428	17599.9	Phycocyanin alpha subunit OS=Arthrospira platensis BUURC002 OX=2739075 PE=3 SV=1	2-amino-3-oxo-butanoic_acid; Acetylation (K); Ammonia-loss (N); CarbamidometilTodos; Carbamylation; more
1	G9C3E9|G9C3E9_ARTPT	438.653	78.4	37	15	428	17599.9	Phycocyanin alpha chain OS=Arthrospira platensis edz OX=1116386 GN=cpcA PE=3 SV=1	2-amino-3-oxo-butanoic_acid; Acetylation (K); Ammonia-loss (N); CarbamidometilTodos; Carbamylation; more
1	A0A0C4W3Z5|A0A0C4W3Z5_ARTPT	438.653	78.4	37	15	428	17599.9	CpcA protein OS=Arthrospira platensis CHM-11 OX=1590055 GN=cpcA PE=3 SV=1	2-amino-3-oxo-butanoic_acid; Acetylation (K); Ammonia-loss (N); CarbamidometilTodos; Carbamylation; more
1	A0A9J7BC40|A0A9J7BC40_ARTPT	438.653	78.4	37	15	428	17599.9	Phycocyanin alpha chain OS=Arthrospira platensis C1 OX=459495 GN=APLC1_4947 PE=3 SV=1	2-amino-3-oxo-butanoic_acid; Acetylation (K); Ammonia-loss (N); CarbamidometilTodos; Carbamylation; more
1	A0A0C4W3I9|A0A0C4W3I9_ARTPT	438.653	78.4	37	15	428	17599.9	CpcA protein OS=Arthrospira platensis CHM-10 OX=1590054 GN=cpcA PE=3 SV=1	2-amino-3-oxo-butanoic_acid; Acetylation (K); Ammonia-loss (N); CarbamidometilTodos; Carbamylation; more
1	A0A0C4W3I4|A0A0C4W3I4_ARTPT	438.653	78.4	37	15	428	17599.9	CpcA protein OS=Arthrospira platensis CHM OX=1590044 GN=cpcA PE=3 SV=1	2-amino-3-oxo-butanoic_acid; Acetylation (K); Ammonia-loss (N); CarbamidometilTodos; Carbamylation; more
1	A0A0C4W2Z6|A0A0C4W2Z6_ARTPT	438.653	78.4	37	15	428	17599.9	CpcA protein OS=Arthrospira platensis CHM-12 OX=1590056 GN=cpcA PE=3 SV=1	2-amino-3-oxo-butanoic_acid; Acetylation (K); Ammonia-loss (N); CarbamidometilTodos; Carbamylation; more
1	A0A0C4VZ70|A0A0C4VZ70_ARTPT	438.653	78.4	37	15	428	17599.9	CpcA protein OS=Arthrospira platensis CHM-4 OX=1590048 GN=cpcA PE=3 SV=1	2-amino-3-oxo-butanoic_acid; Acetylation (K); Ammonia-loss (N); CarbamidometilTodos; Carbamylation; more
1	T1YVG0|T1YVG0_ARTPT	438.653	78.4	37	15	428	17599.9	Phycocyanin alpha-subunit OS=Arthrospira platensis qy3 OX=1392840 GN=cpcA PE=3 SV=1	2-amino-3-oxo-butanoic_acid; Acetylation (K); Ammonia-loss (N); CarbamidometilTodos; Carbamylation; more
1	A0A0C4W3Z3|A0A0C4W3Z3_ARTPT	438.653	78.4	37	15	428	17599.9	CpcA protein OS=Arthrospira platensis CHM-6 OX=1590050 GN=cpcA PE=3 SV=1	2-amino-3-oxo-butanoic_acid; Acetylation (K); Ammonia-loss (N); CarbamidometilTodos; Carbamylation; more
1	A0A0C4W2Y6|A0A0C4W2Y6_ARTPT	438.653	78.4	37	15	428	17599.9	CpcA protein OS=Arthrospira platensis CHM-2 OX=1590046 GN=cpcA PE=3 SV=1	2-amino-3-oxo-butanoic_acid; Acetylation (K); Ammonia-loss (N); CarbamidometilTodos; Carbamylation; more
1	A0A0C4VZ83|A0A0C4VZ83_ARTPT	438.653	78.4	37	15	428	17599.9	CpcA protein OS=Arthrospira platensis CHM-9 OX=1590053 GN=cpcA PE=3 SV=1	2-amino-3-oxo-butanoic_acid; Acetylation (K); Ammonia-loss (N); CarbamidometilTodos; Carbamylation; more
19	A0A9W3ZNJ7|A0A9W3ZNJ7_ARTPN	431.128	52.87	27	15	64	58891.9	Chaperonin GroEL OS=Arthrospira platensis (strain NIES-39 / UTEX 3086 / IAM M-135) OX=696747 GN=groEL2 PE=4 SV=1	Oxidation (M); Sodium adduct
14	A0A9W3ZG03|A0A9W3ZG03_ARTPN	421.554	54.28	24	16	92	44571.9	Translation elongation factor EF-Tu OS=Arthrospira platensis (strain NIES-39 / UTEX 3086 / IAM M-135) OX=696747 GN=tuf PE=4 SV=1	CarbamidometilTodos; Cysteine oxidation to cysteic acid; Methylation(others); Oxidation (M); Propionamide; more
10	A0A9W4EIT3|A0A9W4EIT3_ARTPN	421.475	49.7	26	21	100	54340.1	ATP synthase alpha chain OS=Arthrospira platensis (strain NIES-39 / UTEX 3086 / IAM M-135) OX=696747 GN=atpA PE=4 SV=1	CarbamidometilTodos; Deamidation (NQ); Dehydration; Methylation(others); Oxidation (M); more
2	T1YX51|T1YX51_ARTPT	418.058	88.2	28	26	242	17315.8	Allophycocyanin beta-subunit OS=Arthrospira platensis qy3 OX=1392840 GN=apcB PE=3 SV=1	Acetylation (K); Asn->Gln substitution; CarbamidometilTodos; Carbamylation; Deamidation (NQ); more
2	A0A0C4W2C6|A0A0C4W2C6_ARTPT	418.058	88.2	28	26	242	17329.8	ApcB protein OS=Arthrospira platensis CHM-3 OX=1590047 GN=apcB PE=3 SV=1	Acetylation (K); Asn->Gln substitution; CarbamidometilTodos; Carbamylation; Deamidation (NQ); more
2	A0A0C4W3F9|A0A0C4W3F9_ARTPT	418.058	88.2	28	26	242	17329.8	ApcB protein OS=Arthrospira platensis CHM-5 OX=1590049 GN=apcB PE=3 SV=1	Acetylation (K); Asn->Gln substitution; CarbamidometilTodos; Carbamylation; Deamidation (NQ); more
2	A0A9W3ZG39|A0A9W3ZG39_ARTPN	418.058	88.2	28	26	242	17329.8	Allophycocyanin beta subunit OS=Arthrospira platensis (strain NIES-39 / UTEX 3086 / IAM M-135) OX=696747 GN=apcB PE=4 SV=1	Acetylation (K); Asn->Gln substitution; CarbamidometilTodos; Carbamylation; Deamidation (NQ); more
2	A0A0C4W2U3|A0A0C4W2U3_ARTPT	418.058	88.2	28	26	242	17329.8	ApcB protein OS=Arthrospira platensis CHM-12 OX=1590056 GN=apcB PE=3 SV=1	Acetylation (K); Asn->Gln substitution; CarbamidometilTodos; Carbamylation; Deamidation (NQ); more
2	A0A0C4VYZ5|A0A0C4VYZ5_ARTPT	418.058	88.2	28	26	242	17329.8	ApcB protein OS=Arthrospira platensis CHM-14 OX=1590058 GN=apcB PE=3 SV=1	Acetylation (K); Asn->Gln substitution; CarbamidometilTodos; Carbamylation; Deamidation (NQ); more
2	A0A0C4W3W7|A0A0C4W3W7_ARTPT	418.058	88.2	28	26	242	17329.8	ApcB protein OS=Arthrospira platensis CHM-11 OX=1590055 GN=apcB PE=3 SV=1	Acetylation (K); Asn->Gln substitution; CarbamidometilTodos; Carbamylation; Deamidation (NQ); more
2	A0A0C4W2T7|A0A0C4W2T7_ARTPT	418.058	88.2	28	26	242	17329.8	ApcB protein OS=Arthrospira platensis CHM-7 OX=1590051 GN=apcB PE=3 SV=1	Acetylation (K); Asn->Gln substitution; CarbamidometilTodos; Carbamylation; Deamidation (NQ); more
2	A0A0C4W3W4|A0A0C4W3W4_ARTPT	418.058	88.2	28	26	242	17329.8	ApcB protein OS=Arthrospira platensis CHM-6 OX=1590050 GN=apcB PE=3 SV=1	Acetylation (K); Asn->Gln substitution; CarbamidometilTodos; Carbamylation; Deamidation (NQ); more
2	A0A0C4W2D3|A0A0C4W2D3_ARTPT	418.058	88.2	28	26	242	17329.8	ApcB protein OS=Arthrospira platensis CHM-13 OX=1590057 GN=apcB PE=3 SV=1	Acetylation (K); Asn->Gln substitution; CarbamidometilTodos; Carbamylation; Deamidation (NQ); more
2	A0A0C4W3G2|A0A0C4W3G2_ARTPT	418.058	88.2	28	26	242	17329.8	ApcB protein OS=Arthrospira platensis CHM-10 OX=1590054 GN=apcB PE=3 SV=1	Acetylation (K); Asn->Gln substitution; CarbamidometilTodos; Carbamylation; Deamidation (NQ); more
2	A0A0C4VYY4|A0A0C4VYY4_ARTPT	418.058	88.2	28	26	242	17329.8	ApcB protein OS=Arthrospira platensis CHM-9 OX=1590053 GN=apcB PE=3 SV=1	Acetylation (K); Asn->Gln substitution; CarbamidometilTodos; Carbamylation; Deamidation (NQ); more
2	A0A0C4W2T0|A0A0C4W2T0_ARTPT	418.058	88.2	28	26	242	17329.8	ApcB protein OS=Arthrospira platensis CHM-2 OX=1590046 GN=apcB PE=3 SV=1	Acetylation (K); Asn->Gln substitution; CarbamidometilTodos; Carbamylation; Deamidation (NQ); more
2	A0A0C4W3W1|A0A0C4W3W1_ARTPT	418.058	88.2	28	26	242	17329.8	ApcB protein OS=Arthrospira platensis CHM-1 OX=1590045 GN=apcB PE=3 SV=1	Acetylation (K); Asn->Gln substitution; CarbamidometilTodos; Carbamylation; Deamidation (NQ); more
2	A0A0C4W3F5|A0A0C4W3F5_ARTPT	418.058	88.2	28	26	242	17329.8	ApcB protein OS=Arthrospira platensis CHM OX=1590044 GN=apcB PE=3 SV=1	Acetylation (K); Asn->Gln substitution; CarbamidometilTodos; Carbamylation; Deamidation (NQ); more
4	A0A9W4EJS3|A0A9W4EJS3_ARTPN	416.674	58.72	29	28	269	18047.5	C-phycocyanin beta subunit OS=Arthrospira platensis (strain NIES-39 / UTEX 3086 / IAM M-135) OX=696747 GN=cpcB PE=4 SV=1	2-amino-3-oxo-butanoic_acid; Ammonia-loss (N); CarbamidometilTodos; Carbamylation; Deamidation (NQ); more
4	A0A0C4W3I5|A0A0C4W3I5_ARTPT	416.674	58.72	29	28	269	18047.5	CpcB protein OS=Arthrospira platensis CHM-3 OX=1590047 GN=cpcB PE=3 SV=1	2-amino-3-oxo-butanoic_acid; Ammonia-loss (N); CarbamidometilTodos; Carbamylation; Deamidation (NQ); more
4	A9UKJ0|A9UKJ0_ARTPT	416.674	58.72	29	28	269	18047.5	Phycocyanin beta subunit OS=Arthrospira platensis FACHB-341 OX=234712 GN=cpcB PE=3 SV=1	2-amino-3-oxo-butanoic_acid; Ammonia-loss (N); CarbamidometilTodos; Carbamylation; Deamidation (NQ); more
4	T1YWJ5|T1YWJ5_ARTPT	416.674	58.72	29	28	269	18047.5	Phycocyanin beta-subunit OS=Arthrospira platensis qy3 OX=1392840 GN=cpcB PE=3 SV=1	2-amino-3-oxo-butanoic_acid; Ammonia-loss (N); CarbamidometilTodos; Carbamylation; Deamidation (NQ); more
12	A0A9W3ZMW3|A0A9W3ZMW3_ARTPN	414.126	53.61	23	18	117	52264.7	ATP synthase beta chain OS=Arthrospira platensis (strain NIES-39 / UTEX 3086 / IAM M-135) OX=696747 GN=atpB PE=4 SV=1	Deamidation (NQ); Methylation(others); Oxidation (M); Sodium adduct; Val->Thr substitution
24	B2BN64|B2BN64_ARTPT	410.837	63.84	22	22	64	30827.7	CpcH OS=Arthrospira platensis Sp-3 OX=365462 GN=cpcH PE=3 SV=1	Ammonia-loss (N); Deamidation (NQ); Gln->Glu substitution; Oxidation (M)
24	A0A9W4EJQ0|A0A9W4EJQ0_ARTPN	410.837	63.84	22	22	64	30827.7	Phycobilisome rod linker polypeptide CpcH OS=Arthrospira platensis (strain NIES-39 / UTEX 3086 / IAM M-135) OX=696747 GN=cpcH PE=4 SV=1	Ammonia-loss (N); Deamidation (NQ); Gln->Glu substitution; Oxidation (M)
16	A0A9W3ZFR2|A0A9W3ZFR2_ARTPN	410.609	35.44	22	10	77	67478.8	Uncharacterized protein OS=Arthrospira platensis (strain NIES-39 / UTEX 3086 / IAM M-135) OX=696747 GN=NIES39_J04040 PE=4 SV=1	CarbamidometilTodos; Deamidation (NQ); Methylation(others); Oxidation (M); Propionamide; more
11	A0A9W4EL55|A0A9W4EL55_ARTPN	410.317	58.5	24	20	105	42102.2	Phosphoglycerate kinase OS=Arthrospira platensis (strain NIES-39 / UTEX 3086 / IAM M-135) OX=696747 GN=pgk PE=4 SV=1	CarbamidometilTodos; Deamidation (NQ); Methylation(others); Oxidation (M); Propionamide; more
33	A0A9W3ZPF5|A0A9W3ZPF5_ARTPN	403.412	40.06	21	17	40	68526.3	Cell division protein FtsH OS=Arthrospira platensis (strain NIES-39 / UTEX 3086 / IAM M-135) OX=696747 GN=ftsH PE=4 SV=1	CarbamidometilTodos; Deamidation (NQ); Oxidation (M)
20	A0A9W3ZH42|A0A9W3ZH42_ARTPN	402.309	41.94	22	22	85	58724.6	Carbon dioxide concentrating mechanism protein CcmM OS=Arthrospira platensis (strain NIES-39 / UTEX 3086 / IAM M-135) OX=696747 GN=ccmM PE=4 SV=1	CarbamidometilTodos; Deamidation (NQ); Propionamide; Sodium adduct
22	A0A9W3ZD20|A0A9W3ZD20_ARTPN	402.301	36.32	22	22	79	72511	Transketolase OS=Arthrospira platensis (strain NIES-39 / UTEX 3086 / IAM M-135) OX=696747 GN=tkt PE=4 SV=1	CarbamidometilTodos; Deamidation (NQ); Dehydration; Oxidation (M); Sodium adduct
25	A0A9W4EJR0|A0A9W4EJR0_ARTPN	401.66	56.6	21	21	73	32643.5	Phycobilisome rod linker polypeptide CpcI OS=Arthrospira platensis (strain NIES-39 / UTEX 3086 / IAM M-135) OX=696747 GN=cpcI PE=4 SV=1	CarbamidometilTodos; Deamidation (NQ); Methylation(others); Oxidation (HW); Oxidation (M); more
25	Q2V9Z3|Q2V9Z3_ARTPT	401.66	56.6	21	21	73	32643.5	CpcI OS=Arthrospira platensis Sp-3 OX=365462 GN=cpcI PE=3 SV=1	CarbamidometilTodos; Deamidation (NQ); Methylation(others); Oxidation (HW); Oxidation (M); more
25	C7DT12|C7DT12_ARTPT	401.66	56.6	21	21	73	32643.5	CpcI OS=Arthrospira platensis NJ 1999 OX=652021 GN=cpcI PE=3 SV=1	CarbamidometilTodos; Deamidation (NQ); Methylation(others); Oxidation (HW); Oxidation (M); more
26	A0A9W4EJF6|A0A9W4EJF6_ARTPN	400.117	32.44	21	6	69	64699.4	Uncharacterized protein OS=Arthrospira platensis (strain NIES-39 / UTEX 3086 / IAM M-135) OX=696747 GN=NIES39_C04150 PE=4 SV=1	CarbamidometilTodos; Deamidation (NQ); Methylation(others); Oxidation (M); Propionamide; more
8	A0A9J7B4S0|A0A9J7B4S0_ARTPT	394.591	41.39	21	9	131	53295.7	Ribulose bisphosphate carboxylase large chain OS=Arthrospira platensis C1 OX=459495 GN=cbbL PE=3 SV=1	Ammonia-loss (N); CarbamidometilTodos; Cysteine oxidation to cysteic acid; Deamidation (NQ); Dihydroxy; more
8	A0A9W4ELV5|A0A9W4ELV5_ARTPN	394.591	41.39	21	9	131	53279.7	Ribulose 1,5-bisphosphate carboxylase/oxygenase large subunit OS=Arthrospira platensis (strain NIES-39 / UTEX 3086 / IAM M-135) OX=696747 GN=rbcL PE=4 SV=1	Ammonia-loss (N); CarbamidometilTodos; Cysteine oxidation to cysteic acid; Deamidation (NQ); Dihydroxy; more
18	A0A9W3ZDV5|A0A9W3ZDV5_ARTPN	392.586	53.33	19	19	97	37101.6	Fructose-1,6-bisphosphatase/sedoheptulose-1, 7-bis phosphatase OS=Arthrospira platensis (strain NIES-39 / UTEX 3086 / IAM M-135) OX=696747 GN=glpX PE=4 SV=1	CarbamidometilTodos; Deamidation (NQ); Methylation(others); Oxidation (M)
28	A0A9J7B2Q7|A0A9J7B2Q7_ARTPT	392.394	48.75	17	17	73	38915.9	Fructose-1,6-bisphosphate aldolase OS=Arthrospira platensis C1 OX=459495 GN=APLC1_1786 PE=3 SV=1	Deamidation (NQ); Dehydration; Oxidation (M); Replacement of 2 protons by calcium; Sodium adduct
28	A0A9W3ZNV8|A0A9W3ZNV8_ARTPN	392.394	48.75	17	17	73	38846.8	Fructose-bisphosphate aldolase OS=Arthrospira platensis (strain NIES-39 / UTEX 3086 / IAM M-135) OX=696747 GN=NIES39_L02470 PE=4 SV=1	Deamidation (NQ); Dehydration; Oxidation (M); Replacement of 2 protons by calcium; Sodium adduct
32	A0A9W3ZR78|A0A9W3ZR78_ARTPN	392.198	24.66	20	20	52	84144.6	Uncharacterized protein OS=Arthrospira platensis (strain NIES-39 / UTEX 3086 / IAM M-135) OX=696747 GN=NIES39_M01540 PE=4 SV=1	Deamidation (NQ); Oxidation (M)
17	A0A0C4W2S7|A0A0C4W2S7_ARTPT	382.625	75.16	20	14	129	17391.8	ApcA protein OS=Arthrospira platensis CHM OX=1590044 GN=apcA PE=3 SV=1	Acetylation (K); CarbamidometilTodos; Carbamylation; Deamidation (NQ); Dehydration; more
17	A0A0C4VYW9|A0A0C4VYW9_ARTPT	382.625	75.16	20	14	129	17391.8	ApcA protein OS=Arthrospira platensis CHM-2 OX=1590046 GN=apcA PE=3 SV=1	Acetylation (K); CarbamidometilTodos; Carbamylation; Deamidation (NQ); Dehydration; more
17	A0A0C4W3G3|A0A0C4W3G3_ARTPT	382.625	75.16	20	14	129	17391.8	ApcA protein OS=Arthrospira platensis CHM-13 OX=1590057 GN=apcA PE=3 SV=1	Acetylation (K); CarbamidometilTodos; Carbamylation; Deamidation (NQ); Dehydration; more
17	A0A0C4W2C4|A0A0C4W2C4_ARTPT	382.625	75.16	20	14	129	17391.8	ApcA protein OS=Arthrospira platensis CHM-1 OX=1590045 GN=apcA PE=3 SV=1	Acetylation (K); CarbamidometilTodos; Carbamylation; Deamidation (NQ); Dehydration; more
17	P72504|PHAA_ARTPT	382.625	75.16	20	14	129	17391.8	Allophycocyanin alpha chain OS=Arthrospira platensis OX=118562 GN=apcA PE=1 SV=3	Acetylation (K); CarbamidometilTodos; Carbamylation; Deamidation (NQ); Dehydration; more
17	A0A9J7BFA5|A0A9J7BFA5_ARTPT	382.625	75.16	20	14	129	17391.8	Allophycocyanin alpha subunit apoprotein OS=Arthrospira platensis C1 OX=459495 GN=APLC1_5854 PE=3 SV=1	Acetylation (K); CarbamidometilTodos; Carbamylation; Deamidation (NQ); Dehydration; more
17	A0A0C4W3F7|A0A0C4W3F7_ARTPT	382.625	75.16	20	14	129	17391.8	ApcA protein OS=Arthrospira platensis CHM-3 OX=1590047 GN=apcA PE=3 SV=1	Acetylation (K); CarbamidometilTodos; Carbamylation; Deamidation (NQ); Dehydration; more
17	A0A0C4W2T4|A0A0C4W2T4_ARTPT	382.625	75.16	20	14	129	17391.8	ApcA protein OS=Arthrospira platensis CHM-5 OX=1590049 GN=apcA PE=3 SV=1	Acetylation (K); CarbamidometilTodos; Carbamylation; Deamidation (NQ); Dehydration; more
17	G9C3E6|G9C3E6_ARTPT	382.625	75.16	20	14	129	17391.8	Allophycocyanin alpha chain OS=Arthrospira platensis edb OX=1116385 GN=apcA PE=3 SV=1	Acetylation (K); CarbamidometilTodos; Carbamylation; Deamidation (NQ); Dehydration; more
17	A0A0C4W2U0|A0A0C4W2U0_ARTPT	382.625	75.16	20	14	129	17391.8	ApcA protein OS=Arthrospira platensis CHM-10 OX=1590054 GN=apcA PE=3 SV=1	Acetylation (K); CarbamidometilTodos; Carbamylation; Deamidation (NQ); Dehydration; more
17	A0A0C4W3W2|A0A0C4W3W2_ARTPT	382.625	75.16	20	14	129	17391.8	ApcA protein OS=Arthrospira platensis CHM-4 OX=1590048 GN=apcA PE=3 SV=1	Acetylation (K); CarbamidometilTodos; Carbamylation; Deamidation (NQ); Dehydration; more
17	A0A0C4W2C8|A0A0C4W2C8_ARTPT	382.625	75.16	20	14	129	17391.8	ApcA protein OS=Arthrospira platensis CHM-6 OX=1590050 GN=apcA PE=3 SV=1	Acetylation (K); CarbamidometilTodos; Carbamylation; Deamidation (NQ); Dehydration; more
17	A0A9W3ZBP9|A0A9W3ZBP9_ARTPN	382.625	75.16	20	14	129	17391.8	Allophycocyanin alpha subunit OS=Arthrospira platensis (strain NIES-39 / UTEX 3086 / IAM M-135) OX=696747 GN=apcA PE=4 SV=1	Acetylation (K); CarbamidometilTodos; Carbamylation; Deamidation (NQ); Dehydration; more
17	T1YXU4|T1YXU4_ARTPT	382.625	75.16	20	14	129	17391.8	Allophycocyanin alpha-subunit OS=Arthrospira platensis qy3 OX=1392840 GN=apcA PE=3 SV=1	Acetylation (K); CarbamidometilTodos; Carbamylation; Deamidation (NQ); Dehydration; more
17	A0A0C4W2D2|A0A0C4W2D2_ARTPT	382.625	75.16	20	14	129	17391.8	ApcA protein OS=Arthrospira platensis CHM-11 OX=1590055 GN=apcA PE=3 SV=1	Acetylation (K); CarbamidometilTodos; Carbamylation; Deamidation (NQ); Dehydration; more
17	A0A0C4W3W5|A0A0C4W3W5_ARTPT	382.625	75.16	20	14	129	17391.8	ApcA protein OS=Arthrospira platensis CHM-9 OX=1590053 GN=apcA PE=3 SV=1	Acetylation (K); CarbamidometilTodos; Carbamylation; Deamidation (NQ); Dehydration; more
17	A0A0C4VYY9|A0A0C4VYY9_ARTPT	382.625	75.16	20	14	129	17391.8	ApcA protein OS=Arthrospira platensis CHM-12 OX=1590056 GN=apcA PE=3 SV=1	Acetylation (K); CarbamidometilTodos; Carbamylation; Deamidation (NQ); Dehydration; more
17	A0A0C4W3G0|A0A0C4W3G0_ARTPT	382.625	75.16	20	14	129	17391.8	ApcA protein OS=Arthrospira platensis CHM-8 OX=1590052 GN=apcA PE=3 SV=1	Acetylation (K); CarbamidometilTodos; Carbamylation; Deamidation (NQ); Dehydration; more
17	A0A0C4W3W9|A0A0C4W3W9_ARTPT	382.625	75.16	20	14	129	17391.8	ApcA protein OS=Arthrospira platensis CHM-14 OX=1590058 GN=apcA PE=3 SV=1	Acetylation (K); CarbamidometilTodos; Carbamylation; Deamidation (NQ); Dehydration; more
17	A0A0C4VYY0|A0A0C4VYY0_ARTPT	382.625	75.16	20	14	129	17391.8	ApcA protein OS=Arthrospira platensis CHM-7 OX=1590051 GN=apcA PE=3 SV=1	Acetylation (K); CarbamidometilTodos; Carbamylation; Deamidation (NQ); Dehydration; more
34	A0A9W3ZGA3|A0A9W3ZGA3_ARTPN	381.776	31.55	18	13	46	68313.8	Molecular chaperone DnaK OS=Arthrospira platensis (strain NIES-39 / UTEX 3086 / IAM M-135) OX=696747 GN=dnaK PE=4 SV=1	CarbamidometilTodos; Oxidation (M); Sodium adduct
21	A0A9W3ZFT2|A0A9W3ZFT2_ARTPN	378.707	61.02	17	17	77	29411.3	Phycobilisome rod-core linker polypeptide OS=Arthrospira platensis (strain NIES-39 / UTEX 3086 / IAM M-135) OX=696747 GN=cpcG PE=4 SV=1	CarbamidometilTodos; Deamidation (NQ); Dehydration; Methylation(others); Oxidation (M); more
29	A0A9W3ZHF8|A0A9W3ZHF8_ARTPN	378.176	49.26	16	13	63	36415.4	Glyceraldehyde-3-phosphate dehydrogenase OS=Arthrospira platensis (strain NIES-39 / UTEX 3086 / IAM M-135) OX=696747 GN=gap PE=4 SV=1	Deamidation (NQ); Methylation(others); Oxidation (M); Sodium adduct
30	A0A4Y6JM61|A0A4Y6JM61_CHLVU	371.93	35.16	17	11	50	52497.6	Ribulose bisphosphate carboxylase large chain OS=Chlorella vulgaris OX=3077 GN=rbcL PE=3 SV=1	Ammonia-loss (N); CarbamidometilTodos; Carboxymethyl; Deamidation (NQ); Methylation(others); more
38	A0A9W3ZHH8|A0A9W3ZHH8_ARTPN	370.148	28.35	17	7	39	76503	Translation elongation factor EF-G OS=Arthrospira platensis (strain NIES-39 / UTEX 3086 / IAM M-135) OX=696747 GN=fus PE=4 SV=1	Oxidation (M); Sodium adduct
44	A0A9W4EL72|A0A9W4EL72_ARTPN	369.409	26.17	18	16	32	98531.9	Glycogen phosphorylase OS=Arthrospira platensis (strain NIES-39 / UTEX 3086 / IAM M-135) OX=696747 GN=glgP PE=4 SV=1	CarbamidometilTodos
37	P50006|ATPG_ARTPT	366.888	41.48	15	15	42	34492.5	ATP synthase gamma chain OS=Arthrospira platensis OX=118562 GN=atpG PE=1 SV=2	CarbamidometilTodos; Methylation(others); Oxidation (M); Sodium adduct
37	A0A9W4EIR8|A0A9W4EIR8_ARTPN	366.888	40.82	15	15	42	35005.1	ATP synthase gamma chain OS=Arthrospira platensis (strain NIES-39 / UTEX 3086 / IAM M-135) OX=696747 GN=atpC PE=4 SV=1	CarbamidometilTodos; Methylation(others); Oxidation (M); Sodium adduct
37	A0A9J7AZ43|A0A9J7AZ43_ARTPT	366.888	40.82	15	15	42	35019.2	ATP synthase gamma chain OS=Arthrospira platensis C1 OX=459495 GN=atpG PE=3 SV=1	CarbamidometilTodos; Methylation(others); Oxidation (M); Sodium adduct
59	A0A9W3ZQH1|A0A9W3ZQH1_ARTPN	364.754	38.95	15	15	29	49565.7	UDP-glucose dehydrogenase OS=Arthrospira platensis (strain NIES-39 / UTEX 3086 / IAM M-135) OX=696747 GN=NIES39_O01630 PE=4 SV=1	CarbamidometilTodos; Oxidation (M)
35	A0A9W4EMJ4|A0A9W4EMJ4_ARTPN	363.494	18.11	19	19	35	130766	Pyruvate flavodoxin oxidoreductase OS=Arthrospira platensis (strain NIES-39 / UTEX 3086 / IAM M-135) OX=696747 GN=nifJ PE=4 SV=1	CarbamidometilTodos; Oxidation (M)
43	A0A9W3ZQE0|A0A9W3ZQE0_ARTPN	363.438	28.41	17	17	34	76752.4	Translation elongation factor EF-G OS=Arthrospira platensis (strain NIES-39 / UTEX 3086 / IAM M-135) OX=696747 GN=fus PE=4 SV=1	CarbamidometilTodos; Oxidation (M)
51	A0A9W3ZIH3|A0A9W3ZIH3_ARTPN	362.228	25.42	17	17	33	78005.8	Polyribonucleotide nucleotidyltransferase OS=Arthrospira platensis (strain NIES-39 / UTEX 3086 / IAM M-135) OX=696747 GN=pnp PE=4 SV=1	CarbamidometilTodos; Oxidation (M)
27	A0A9J7B5W9|A0A9J7B5W9_ARTPT	359.277	36.41	16	14	55	45139.2	Ferredoxin--NADP reductase OS=Arthrospira platensis C1 OX=459495 GN=APLC1_1754 PE=3 SV=1	CarbamidometilTodos; Deamidation (NQ); Deoxy; Oxidation (M); Sodium adduct
27	Q2PHG6|Q2PHG6_ARTPT	359.277	36.41	16	14	55	45121.1	Ferredoxin--NADP reductase OS=Arthrospira platensis OX=118562 GN=petH PE=3 SV=1	CarbamidometilTodos; Deamidation (NQ); Deoxy; Oxidation (M); Sodium adduct
27	A0A9W3ZHJ8|A0A9W3ZHJ8_ARTPN	359.277	36.41	16	14	55	45121.1	Ferredoxin--NADP+ oxidoreductase OS=Arthrospira platensis (strain NIES-39 / UTEX 3086 / IAM M-135) OX=696747 GN=petH PE=4 SV=1	CarbamidometilTodos; Deamidation (NQ); Deoxy; Oxidation (M); Sodium adduct
56	A0A9W3ZJJ4|A0A9W3ZJJ4_ARTPN	358.748	37.1	14	14	33	40829.4	Uncharacterized protein OS=Arthrospira platensis (strain NIES-39 / UTEX 3086 / IAM M-135) OX=696747 GN=NIES39_K02780 PE=4 SV=1	CarbamidometilTodos; Oxidation (M); Sodium adduct
42	A0A9W3ZNN8|A0A9W3ZNN8_ARTPN	358.352	40.7	15	15	32	44054	30S ribosomal protein S1 OS=Arthrospira platensis (strain NIES-39 / UTEX 3086 / IAM M-135) OX=696747 GN=rpsA PE=4 SV=1	Oxidation (M); Sodium adduct
42	A0A9J7BG00|A0A9J7BG00_ARTPT	358.352	42.19	15	15	32	42615.6	SSU ribosomal protein S1P OS=Arthrospira platensis C1 OX=459495 GN=APLC1_6354 PE=4 SV=1	Oxidation (M); Sodium adduct
46	A0A9W3ZKJ8|A0A9W3ZKJ8_ARTPN	357.969	19.75	16	16	35	91430.6	Probable phosphoketolase OS=Arthrospira platensis (strain NIES-39 / UTEX 3086 / IAM M-135) OX=696747 GN=NIES39_L03080 PE=4 SV=1	CarbamidometilTodos; Deamidation (NQ); Oxidation (M)
63	A0A9W3ZFK3|A0A9W3ZFK3_ARTPN	353.388	15.08	15	15	28	126949	RNA polymerase beta subunit OS=Arthrospira platensis (strain NIES-39 / UTEX 3086 / IAM M-135) OX=696747 GN=rpoB PE=4 SV=1	CarbamidometilTodos
49	A0A9W3ZLM5|A0A9W3ZLM5_ARTPN	352.614	38.9	14	14	43	52972	Glutamate--ammonia ligase, glutamine synthetase type I OS=Arthrospira platensis (strain NIES-39 / UTEX 3086 / IAM M-135) OX=696747 GN=glnA PE=4 SV=1	CarbamidometilTodos; Oxidation (M); Sodium adduct
57	A0A9W3ZG34|A0A9W3ZG34_ARTPN	349.671	24.27	15	14	28	73300.1	Acetyl-coenzyme A synthetase OS=Arthrospira platensis (strain NIES-39 / UTEX 3086 / IAM M-135) OX=696747 GN=acs PE=4 SV=1	CarbamidometilTodos; Oxidation (M)
62	P56292|EFTU_CHLVU	348.035	31.78	13	3	29	44911.3	Elongation factor Tu, chloroplastic OS=Chlorella vulgaris OX=3077 GN=tufA PE=3 SV=1	CarbamidometilTodos; Cysteine oxidation to cysteic acid; Methylation(others)
62	A0A650AP07|A0A650AP07_CHLVU	348.035	31.78	13	3	29	44897.3	Elongation factor Tu OS=Chlorella vulgaris OX=3077 GN=tufA PE=3 SV=1	CarbamidometilTodos; Cysteine oxidation to cysteic acid; Methylation(others)
78	A0A9W3ZFZ4|A0A9W3ZFZ4_ARTPN	347.768	28.11	13	6	36	59478.3	TPR domain protein OS=Arthrospira platensis (strain NIES-39 / UTEX 3086 / IAM M-135) OX=696747 GN=NIES39_J05250 PE=4 SV=1	CarbamidometilTodos
73	A0A9W4ELK6|A0A9W4ELK6_ARTPN	347.526	9.99	14	14	25	179282	TPR domain protein OS=Arthrospira platensis (strain NIES-39 / UTEX 3086 / IAM M-135) OX=696747 GN=NIES39_J05150 PE=4 SV=1	CarbamidometilTodos
87	A0A9W4EM94|A0A9W4EM94_ARTPN	346.738	31.77	12	12	31	48356.1	Glutathione reductase OS=Arthrospira platensis (strain NIES-39 / UTEX 3086 / IAM M-135) OX=696747 GN=gor PE=4 SV=1	CarbamidometilTodos; Oxidation (M)
45	A0A9W4EJL6|A0A9W4EJL6_ARTPN	345.498	23.33	16	9	30	91832	ATP-dependent Clp protease ATP-binding subunit ClpC OS=Arthrospira platensis (strain NIES-39 / UTEX 3086 / IAM M-135) OX=696747 GN=clpC PE=4 SV=1	Oxidation (M)
61	A0A9W3ZH43|A0A9W3ZH43_ARTPN	343.262	62.73	12	12	32	18001.7	Allophycocyanin-B alpha subunit OS=Arthrospira platensis (strain NIES-39 / UTEX 3086 / IAM M-135) OX=696747 GN=apcD PE=4 SV=1	Methylation(others); Sodium adduct
61	A0A9J7B7M2|A0A9J7B7M2_ARTPT	343.262	62.73	12	12	32	18001.7	Allophycocyanin alpha-B subunit apoprotein OS=Arthrospira platensis C1 OX=459495 GN=APLC1_1301 PE=3 SV=1	Methylation(others); Sodium adduct
53	A0A3P3ZKX0|A0A3P3ZKX0_ARTPT	343.018	36.42	14	14	30	54550.3	Glycogen synthase OS=Arthrospira platensis OX=118562 GN=A-glgA PE=2 SV=1	CarbamidometilTodos; His->Gln substitution; Oxidation (M)
53	A0A9W3ZI54|A0A9W3ZI54_ARTPN	343.018	36.42	14	14	30	54550.3	Glycogen synthase OS=Arthrospira platensis (strain NIES-39 / UTEX 3086 / IAM M-135) OX=696747 GN=glgA PE=4 SV=1	CarbamidometilTodos; His->Gln substitution; Oxidation (M)
97	A0A9W3ZAN8|A0A9W3ZAN8_ARTPN	342.979	5.64	12	12	20	277776	Uncharacterized protein OS=Arthrospira platensis (strain NIES-39 / UTEX 3086 / IAM M-135) OX=696747 GN=NIES39_B00510 PE=4 SV=1
72	A0A9D4TJ30|A0A9D4TJ30_CHLVU	338.993	28.94	13	13	17	50816.8	Tr-type G domain-containing protein OS=Chlorella vulgaris OX=3077 GN=D9Q98_006853 PE=3 SV=1	CarbamidometilTodos; Oxidation (M)
69	A0A9W3ZBH5|A0A9W3ZBH5_ARTPN	338.045	20.23	14	14	21	94146.9	Aconitate hydratase OS=Arthrospira platensis (strain NIES-39 / UTEX 3086 / IAM M-135) OX=696747 GN=acnB PE=4 SV=1	Oxidation (M)
67	A0A4Y7LIW3|A0A4Y7LIW3_9CYAN	336.464	47.59	13	13	26	36231.3	Ketol-acid reductoisomerase (NADP(+)) OS=Arthrospira sp. SRM16 OX=1929211 GN=A-KA isomerase PE=2 SV=1	Oxidation (M)
67	A0A9W3ZQZ8|A0A9W3ZQZ8_ARTPN	336.464	48.02	13	13	26	35859.8	Ketol-acid reductoisomerase OS=Arthrospira platensis (strain NIES-39 / UTEX 3086 / IAM M-135) OX=696747 GN=ilvC PE=4 SV=1	Oxidation (M)
64	A0A9W3ZNJ0|A0A9W3ZNJ0_ARTPN	334.942	52.92	11	11	30	25440.1	PHA-specific acetoacetyl-CoA reductase OS=Arthrospira platensis (strain NIES-39 / UTEX 3086 / IAM M-135) OX=696747 GN=phaB PE=4 SV=1	Deamidation (NQ); Oxidation (M); Sodium adduct
79	A0A9W3ZM41|A0A9W3ZM41_ARTPN	333.464	28.33	13	13	24	60495.8	Uncharacterized protein OS=Arthrospira platensis (strain NIES-39 / UTEX 3086 / IAM M-135) OX=696747 GN=NIES39_J03100 PE=4 SV=1
93	A0A9W4EK56|A0A9W4EK56_ARTPN	332.823	31.93	11	11	17	41456.1	Uncharacterized protein OS=Arthrospira platensis (strain NIES-39 / UTEX 3086 / IAM M-135) OX=696747 GN=NIES39_D07450 PE=4 SV=1	Oxidation (M)
48	A0A9W3ZM75|A0A9W3ZM75_ARTPN	332.652	12.03	17	10	35	149633	RNA polymerase beta prime subunit OS=Arthrospira platensis (strain NIES-39 / UTEX 3086 / IAM M-135) OX=696747 GN=rpoC2 PE=4 SV=1	CarbamidometilTodos
76	A0A9W3ZJP6|A0A9W3ZJP6_ARTPN	331.906	29.47	12	12	23	48330.1	Glucose-1-phosphate adenylyltransferase OS=Arthrospira platensis (strain NIES-39 / UTEX 3086 / IAM M-135) OX=696747 GN=glgC PE=4 SV=1	CarbamidometilTodos; Deamidation (NQ); Oxidation (M)
54	A0A9J7B910|A0A9J7B910_ARTPT	331.729	42.32	11	11	45	35615.9	Transport factor 2 (NTF2) domain-containing protein OS=Arthrospira platensis C1 OX=459495 GN=APLC1_3830 PE=3 SV=1	CarbamidometilTodos; Deamidation (NQ); Oxidation (M); Sodium adduct
54	A0A9W3ZNN4|A0A9W3ZNN4_ARTPN	331.729	42.32	11	11	45	35586.9	Water-soluble carotenoid protein OS=Arthrospira platensis (strain NIES-39 / UTEX 3086 / IAM M-135) OX=696747 GN=NIES39_N00720 PE=4 SV=1	CarbamidometilTodos; Deamidation (NQ); Oxidation (M); Sodium adduct
68	A0A9W3ZN25|A0A9W3ZN25_ARTPN	330.403	60.36	11	9	30	18429.8	Allophycocyanin beta-18 subunit OS=Arthrospira platensis (strain NIES-39 / UTEX 3086 / IAM M-135) OX=696747 GN=apcF PE=4 SV=1	Asn->Gln substitution; CarbamidometilTodos; Methylation(others); Oxidation (M); Sodium adduct
68	A0A9J7BDX7|A0A9J7BDX7_ARTPT	330.403	60.36	11	9	30	18441.9	Allophycocyanin beta-18 subunit apoprotein OS=Arthrospira platensis C1 OX=459495 GN=APLC1_4314 PE=3 SV=1	Asn->Gln substitution; CarbamidometilTodos; Methylation(others); Oxidation (M); Sodium adduct
102	A0A9W3ZG46|A0A9W3ZG46_ARTPN	329.663	8.67	11	11	18	170138	Ferredoxin-dependent glutamate synthase OS=Arthrospira platensis (strain NIES-39 / UTEX 3086 / IAM M-135) OX=696747 GN=glsF PE=4 SV=1	CarbamidometilTodos
36	A1E8Z8|A1E8Z8_CHLVU	329.431	38.62	12	2	63	42247.4	ATP synthase subunit beta (Fragment) OS=Chlorella vulgaris OX=3077 GN=atpB PE=3 SV=1	Deamidation (NQ); Methylation(others); Oxidation (M); Sodium adduct; Thr->Asn substitution; more
36	A0A650ANM5|A0A650ANM5_CHLVU	329.431	31.39	12	2	63	51644	ATP synthase subunit beta OS=Chlorella vulgaris OX=3077 GN=atpB PE=3 SV=1	Deamidation (NQ); Methylation(others); Oxidation (M); Sodium adduct; Thr->Asn substitution; more
36	P32978|ATPB_CHLVU	329.431	31.39	12	2	63	51644	ATP synthase subunit beta, chloroplastic OS=Chlorella vulgaris OX=3077 GN=atpB PE=3 SV=1	Deamidation (NQ); Methylation(others); Oxidation (M); Sodium adduct; Thr->Asn substitution; more
70	A0A9W4EJX0|A0A9W4EJX0_ARTPN	329.417	35.29	13	10	31	36630.6	Glyceraldehyde-3-phosphate dehydrogenase OS=Arthrospira platensis (strain NIES-39 / UTEX 3086 / IAM M-135) OX=696747 GN=gap PE=4 SV=1	CarbamidometilTodos; Deamidation (NQ); Oxidation (M)
82	A0A9W3ZH47|A0A9W3ZH47_ARTPN	329.131	48.82	11	11	27	29224.1	Uncharacterized protein OS=Arthrospira platensis (strain NIES-39 / UTEX 3086 / IAM M-135) OX=696747 GN=NIES39_A01270 PE=4 SV=1	Oxidation (M)
95	A0A9W3ZNW8|A0A9W3ZNW8_ARTPN	328.979	39.93	11	11	18	30712.5	Uncharacterized protein OS=Arthrospira platensis (strain NIES-39 / UTEX 3086 / IAM M-135) OX=696747 GN=NIES39_E04060 PE=4 SV=1	CarbamidometilTodos; Sodium adduct
77	A0A9W3ZHD3|A0A9W3ZHD3_ARTPN	328.217	14.39	13	13	24	118092	Carbamoyl-phosphate synthase large subunit OS=Arthrospira platensis (strain NIES-39 / UTEX 3086 / IAM M-135) OX=696747 GN=carB PE=4 SV=1
77	A0A9J7B171|A0A9J7B171_ARTPT	328.217	14.39	13	13	24	118208	Carbamoyl-phosphate synthase large chain OS=Arthrospira platensis C1 OX=459495 GN=carB PE=3 SV=1
74	A0A9W3ZJV8|A0A9W3ZJV8_ARTPN	327.889	23.53	12	11	26	67157.5	Cell division protein FtsH OS=Arthrospira platensis (strain NIES-39 / UTEX 3086 / IAM M-135) OX=696747 GN=ftsH PE=4 SV=1	CarbamidometilTodos; Oxidation (M)
74	A0A9J7B1V4|A0A9J7B1V4_ARTPT	327.889	23.53	12	11	26	67157.6	ATP-dependent zinc metalloprotease FtsH OS=Arthrospira platensis C1 OX=459495 GN=ftsH PE=3 SV=1	CarbamidometilTodos; Oxidation (M)
80	A0A9W3ZBM5|A0A9W3ZBM5_ARTPN	326.79	21.61	11	11	20	58996.4	Dihydroxy-acid dehydratase OS=Arthrospira platensis (strain NIES-39 / UTEX 3086 / IAM M-135) OX=696747 GN=ilvD PE=4 SV=1	Oxidation (M); Sodium adduct
50	A0A9D4TFY7|A0A9D4TFY7_CHLVU	325.852	35.47	13	10	37	43196.4	Glyceraldehyde-3-phosphate dehydrogenase OS=Chlorella vulgaris OX=3077 GN=D9Q98_009981 PE=3 SV=1	CarbamidometilTodos; Deamidation (NQ); Ile->Val substitution; Lys->Ala substitution; Methylation(others); more
103	A0A9W3ZRB5|A0A9W3ZRB5_ARTPN	324.967	14.3	11	11	22	97343.6	Alcohol dehydrogenase/acetaldehyde dehydrogenase OS=Arthrospira platensis (strain NIES-39 / UTEX 3086 / IAM M-135) OX=696747 GN=NIES39_M01990 PE=4 SV=1	CarbamidometilTodos; Oxidation (M)
41	A0A9W3ZGR2|A0A9W3ZGR2_ARTPN	324.967	67.57	11	11	57	13081	Ribulose 1,5-bisphosphate carboxylase/oxygenase small subunit OS=Arthrospira platensis (strain NIES-39 / UTEX 3086 / IAM M-135) OX=696747 GN=rbcS PE=4 SV=1	CarbamidometilTodos; Cysteine oxidation to cysteic acid; Deamidation (NQ); Methylation(others); Oxidation (M); more
113	A0A9W3ZJ03|A0A9W3ZJ03_ARTPN	324.73	24.32	11	11	15	59891.1	Phosphoglucomutase OS=Arthrospira platensis (strain NIES-39 / UTEX 3086 / IAM M-135) OX=696747 GN=NIES39_M02780 PE=4 SV=1	CarbamidometilTodos
39	A0A023HHS8|A0A023HHS8_AUXPR	324.449	29.94	12	2	59	51872.3	ATP synthase subunit beta, chloroplastic OS=Auxenochlorella protothecoides OX=3075 GN=atpB PE=3 SV=1	Deamidation (NQ); Methylation(others); Oxidation (M); Sodium adduct; Val->Thr substitution
81	A0A9W3ZE25|A0A9W3ZE25_ARTPN	324.271	51.47	10	10	32	22723	Uncharacterized protein OS=Arthrospira platensis (strain NIES-39 / UTEX 3086 / IAM M-135) OX=696747 GN=NIES39_E03150 PE=4 SV=1	CarbamidometilTodos; Formylation; Oxidation (M)
83	A0A9J7B5V8|A0A9J7B5V8_ARTPT	323.401	33.23	12	12	31	38069.2	phosphoribulokinase OS=Arthrospira platensis C1 OX=459495 GN=APLC1_2966 PE=3 SV=1	CarbamidometilTodos; Oxidation (M)
83	A0A9W3ZJY7|A0A9W3ZJY7_ARTPN	323.401	33.23	12	12	31	37986.1	Phosphoribulokinase OS=Arthrospira platensis (strain NIES-39 / UTEX 3086 / IAM M-135) OX=696747 GN=prk PE=4 SV=1	CarbamidometilTodos; Oxidation (M)
58	A0A9W3ZJN7|A0A9W3ZJN7_ARTPN	323.305	18.34	11	11	25	80154.1	Uncharacterized protein OS=Arthrospira platensis (strain NIES-39 / UTEX 3086 / IAM M-135) OX=696747 GN=NIES39_O01810 PE=4 SV=1	Oxidation (M); Sodium adduct
100	P56294|ATPA_CHLVU	321.519	19.57	10	5	25	54708.5	ATP synthase subunit alpha, chloroplastic OS=Chlorella vulgaris OX=3077 GN=atpA PE=3 SV=1	Dehydration
100	A0A650ANX1|A0A650ANX1_CHLVU	321.519	19.57	10	5	25	54708.5	ATP synthase subunit alpha OS=Chlorella vulgaris OX=3077 GN=atpA PE=3 SV=1	Dehydration
100	A0A9D4TEL2|A0A9D4TEL2_CHLVU	321.519	19.76	10	5	25	54238	ATP synthase subunit alpha, chloroplastic (Fragment) OS=Chlorella vulgaris OX=3077 GN=atpA PE=3 SV=1	Dehydration
130	A0A9W3ZH78|A0A9W3ZH78_ARTPN	320.323	40.74	10	10	22	31797.5	Dihydrodipicolinate synthase OS=Arthrospira platensis (strain NIES-39 / UTEX 3086 / IAM M-135) OX=696747 GN=dapA PE=4 SV=1	CarbamidometilTodos
109	A0A9W3ZPZ8|A0A9W3ZPZ8_ARTPN	320.306	33.33	11	11	22	41596.4	Acetyl-CoA acetyltransferase OS=Arthrospira platensis (strain NIES-39 / UTEX 3086 / IAM M-135) OX=696747 GN=NIES39_L00350 PE=4 SV=1
55	A0A9W4EJ10|A0A9W4EJ10_ARTPN	320.09	56.17	10	10	31	17722.4	Photosystem I reaction center subunit III, plastocyanin docking protein OS=Arthrospira platensis (strain NIES-39 / UTEX 3086 / IAM M-135) OX=696747 GN=psaF PE=4 SV=1	CarbamidometilTodos; Deamidation (NQ); Formylation; Oxidation (M)
98	A0A9W4EL35|A0A9W4EL35_ARTPN	318.956	28.43	11	11	20	44408.6	Gas vesicle protein GvpN OS=Arthrospira platensis (strain NIES-39 / UTEX 3086 / IAM M-135) OX=696747 GN=gvpN PE=4 SV=1	Oxidation (M)
88	A0A9W4EIS6|A0A9W4EIS6_ARTPN	317.221	51.65	9	9	21	20157.4	ATP synthase delta chain OS=Arthrospira platensis (strain NIES-39 / UTEX 3086 / IAM M-135) OX=696747 GN=atpD PE=4 SV=1	Oxidation (M); Sodium adduct
86	A0A9W3ZJP9|A0A9W3ZJP9_ARTPN	316.62	22.55	10	10	24	47804.4	Pentapeptide repeat-containing protein OS=Arthrospira platensis (strain NIES-39 / UTEX 3086 / IAM M-135) OX=696747 GN=NIES39_K03690 PE=4 SV=1	CarbamidometilTodos; Deamidation (NQ)
116	A0A9W4EK33|A0A9W4EK33_ARTPN	316.053	11.85	10	8	20	83259.1	Photosystem I reaction center subunit Ia OS=Arthrospira platensis (strain NIES-39 / UTEX 3086 / IAM M-135) OX=696747 GN=psaA PE=4 SV=1	CarbamidometilTodos
116	A0A9J7BH78|A0A9J7BH78_ARTPT	316.053	11.85	10	8	20	83257.1	Photosystem I P700 chlorophyll a apoprotein A1 OS=Arthrospira platensis C1 OX=459495 GN=psaA PE=3 SV=1	CarbamidometilTodos
141	A0A9W4EKD1|A0A9W4EKD1_ARTPN	315.256	23.79	9	9	20	45655.4	Aminotransferase OS=Arthrospira platensis (strain NIES-39 / UTEX 3086 / IAM M-135) OX=696747 GN=NIES39_E01700 PE=4 SV=1	CarbamidometilTodos; Oxidation (M)
124	A0A9W3ZGH7|A0A9W3ZGH7_ARTPN	314.705	33.14	10	10	17	39700.1	Coproporphyrinogen III oxidase, aerobic OS=Arthrospira platensis (strain NIES-39 / UTEX 3086 / IAM M-135) OX=696747 GN=hemF PE=4 SV=1
66	A0A9J7B8M9|A0A9J7B8M9_ARTPT	313.777	52.87	10	10	31	19621.4	Glutathione-dependent peroxiredoxin OS=Arthrospira platensis C1 OX=459495 GN=APLC1_3703 PE=3 SV=1	CarbamidometilTodos; Methylation(others); Oxidation (M)
66	A0A9W3ZK49|A0A9W3ZK49_ARTPN	313.777	52.87	10	10	31	19621.4	Peroxiredoxin OS=Arthrospira platensis (strain NIES-39 / UTEX 3086 / IAM M-135) OX=696747 GN=NIES39_M02570 PE=4 SV=1	CarbamidometilTodos; Methylation(others); Oxidation (M)
71	A0A9W3ZL04|A0A9W3ZL04_ARTPN	313.408	42.77	9	9	44	19474.7	Uncharacterized protein OS=Arthrospira platensis (strain NIES-39 / UTEX 3086 / IAM M-135) OX=696747 GN=NIES39_R00370 PE=4 SV=1	CarbamidometilTodos; Deamidation (NQ); Oxidation (M); Propionamide; Sodium adduct
108	A0A9W4EI88|A0A9W4EI88_ARTPN	311.075	65.1	9	9	30	16592.2	Nucleoside diphosphate kinase OS=Arthrospira platensis (strain NIES-39 / UTEX 3086 / IAM M-135) OX=696747 GN=ndk PE=4 SV=1	Dehydration; Sodium adduct
108	A0A9J7AZC2|A0A9J7AZC2_ARTPT	311.075	65.1	9	9	30	16574.1	Nucleoside diphosphate kinase OS=Arthrospira platensis C1 OX=459495 GN=ndk PE=3 SV=1	Dehydration; Sodium adduct
131	A0A9W3ZME8|A0A9W3ZME8_ARTPN	310.728	12.23	10	4	18	98235.3	Uncharacterized protein OS=Arthrospira platensis (strain NIES-39 / UTEX 3086 / IAM M-135) OX=696747 GN=NIES39_J05210 PE=4 SV=1
157	A0A9J7B1P3|A0A9J7B1P3_ARTPT	310.406	28.9	9	8	17	44340.4	UDP-sulfoquinovose synthase OS=Arthrospira platensis C1 OX=459495 GN=APLC1_0640 PE=4 SV=1	CarbamidometilTodos
157	A0A9W4EIQ8|A0A9W4EIQ8_ARTPN	310.406	28.9	9	8	17	44306.4	Sulfolipid (UDP-sulfoquinovose) biosynthesis protein OS=Arthrospira platensis (strain NIES-39 / UTEX 3086 / IAM M-135) OX=696747 GN=sqdB PE=4 SV=1	CarbamidometilTodos
99	A0A9J7B605|A0A9J7B605_ARTPT	309.814	27.7	9	9	28	30036.9	Photosystem II manganese-stabilizing polypeptide OS=Arthrospira platensis C1 OX=459495 GN=APLC1_3016 PE=3 SV=1	CarbamidometilTodos; Methylation(others); Propionamide
99	A0A9W3ZRB6|A0A9W3ZRB6_ARTPN	309.814	27.7	9	9	28	30036.9	Photosystem II manganese-stabilizing protein OS=Arthrospira platensis (strain NIES-39 / UTEX 3086 / IAM M-135) OX=696747 GN=psbO PE=4 SV=1	CarbamidometilTodos; Methylation(others); Propionamide
126	A0A9W3ZG81|A0A9W3ZG81_ARTPN	309.319	34.08	9	9	17	34661.2	RNA polymerase alpha subunit OS=Arthrospira platensis (strain NIES-39 / UTEX 3086 / IAM M-135) OX=696747 GN=rpoA PE=4 SV=1	CarbamidometilTodos; Sodium adduct
121	A0A9W3ZP87|A0A9W3ZP87_ARTPN	308.698	29.4	10	10	16	45963.8	Glutamate-1-semialdehyde 2,1-aminomutase OS=Arthrospira platensis (strain NIES-39 / UTEX 3086 / IAM M-135) OX=696747 GN=hemL PE=4 SV=1	CarbamidometilTodos
129	A0A9W3ZK86|A0A9W3ZK86_ARTPN	307.35	25.31	9	9	14	51952.2	Leucine aminopeptidase OS=Arthrospira platensis (strain NIES-39 / UTEX 3086 / IAM M-135) OX=696747 GN=NIES39_D00310 PE=4 SV=1	Oxidation (M)
175	A0A9W4EP29|A0A9W4EP29_ARTPN	307.095	18.86	8	7	21	56206.1	Photosystem II CP47 protein OS=Arthrospira platensis (strain NIES-39 / UTEX 3086 / IAM M-135) OX=696747 GN=psbB PE=4 SV=1
175	Q1KMR6|Q1KMR6_ARTPT	307.095	18.86	8	7	21	56176.1	Photosystem II CP47 reaction center protein OS=Arthrospira platensis OX=118562 GN=psbB PE=3 SV=1
101	A0A9W4EKU0|A0A9W4EKU0_ARTPN	305.782	47.89	9	9	32	15841.1	Photosystem I reaction center subunit II OS=Arthrospira platensis (strain NIES-39 / UTEX 3086 / IAM M-135) OX=696747 GN=psaD PE=4 SV=1	CarbamidometilTodos; Deamidation (NQ); Oxidation (M)
101	A0A9J7B9D4|A0A9J7B9D4_ARTPT	305.782	47.89	9	9	32	15841.1	Photosystem I reaction center subunit II OS=Arthrospira platensis C1 OX=459495 GN=APLC1_3968 PE=3 SV=1	CarbamidometilTodos; Deamidation (NQ); Oxidation (M)
134	A0A9J7BF88|A0A9J7BF88_ARTPT	304.782	28.07	9	9	22	45520.7	Enolase OS=Arthrospira platensis C1 OX=459495 GN=eno PE=3 SV=1	Oxidation (M)
134	A0A9W4EK72|A0A9W4EK72_ARTPN	304.782	28.07	9	9	22	45504.6	Enolase OS=Arthrospira platensis (strain NIES-39 / UTEX 3086 / IAM M-135) OX=696747 GN=eno PE=4 SV=1	Oxidation (M)
136	A0A9W3ZPQ5|A0A9W3ZPQ5_ARTPN	303.492	30.6	9	9	18	30593.3	Prohibitin homolog OS=Arthrospira platensis (strain NIES-39 / UTEX 3086 / IAM M-135) OX=696747 GN=NIES39_J01210 PE=4 SV=1	Sodium adduct
104	A0A9W3ZNY0|A0A9W3ZNY0_ARTPN	303.124	15.53	9	9	24	68438.1	Peptidase OS=Arthrospira platensis (strain NIES-39 / UTEX 3086 / IAM M-135) OX=696747 GN=NIES39_O01180 PE=4 SV=1	CarbamidometilTodos; Oxidation (M)
104	A0A9J7B4U6|A0A9J7B4U6_ARTPT	303.124	15.53	9	9	24	68316.9	Cyanobactin maturation protease, PatA/PatG family OS=Arthrospira platensis C1 OX=459495 GN=APLC1_2581 PE=3 SV=1	CarbamidometilTodos; Oxidation (M)
94	A0A9W3ZK52|A0A9W3ZK52_ARTPN	301.972	43.18	10	3	29	24372.9	Elongation factor Ts OS=Arthrospira platensis (strain NIES-39 / UTEX 3086 / IAM M-135) OX=696747 GN=tsf PE=4 SV=1	Sodium adduct
163	A0A9J7B1S9|A0A9J7B1S9_ARTPT	301.461	39.84	8	8	15	26361.5	DUF1400 domain-containing protein OS=Arthrospira platensis C1 OX=459495 GN=APLC1_0300 PE=4 SV=1
163	A0A9W3Z9D8|A0A9W3Z9D8_ARTPN	301.461	39.84	8	8	15	26308.4	Uncharacterized protein OS=Arthrospira platensis (strain NIES-39 / UTEX 3086 / IAM M-135) OX=696747 GN=NIES39_A03240 PE=4 SV=1
106	A0A9W3ZXS4|A0A9W3ZXS4_ARTPN	299.429	22.84	8	4	22	39646.4	Photosystem II reaction center D1 protein OS=Arthrospira platensis (strain NIES-39 / UTEX 3086 / IAM M-135) OX=696747 GN=psbAII PE=4 SV=1	CarbamidometilTodos; Oxidation (M)
89	A0A9W4EKH5|A0A9W4EKH5_ARTPN	298.08	13.65	12	12	20	111919	Translation initiation factor IF-2 OS=Arthrospira platensis (strain NIES-39 / UTEX 3086 / IAM M-135) OX=696747 GN=infB PE=4 SV=1	CarbamidometilTodos
160	A0A9W3ZD45|A0A9W3ZD45_ARTPN	297.941	32.64	8	8	19	27170.9	30S ribosomal protein S3 OS=Arthrospira platensis (strain NIES-39 / UTEX 3086 / IAM M-135) OX=696747 GN=rpsC PE=4 SV=1	Deamidation (NQ)
162	A0A9W3ZFR9|A0A9W3ZFR9_ARTPN	297.526	20.69	8	8	8	49077.3	Glutamate--tRNA(Gln) ligase/glutamyl-tRNA synthetase (Fragment) OS=Arthrospira platensis (strain NIES-39 / UTEX 3086 / IAM M-135) OX=696747 GN=NIES39_F00010 PE=4 SV=1
114	A0A9W4EL13|A0A9W4EL13_ARTPN	297.492	15.57	8	5	28	51501.3	Photosystem II CP43 protein OS=Arthrospira platensis (strain NIES-39 / UTEX 3086 / IAM M-135) OX=696747 GN=psbC PE=4 SV=1	Deamidation (NQ); Oxidation (M); Sodium adduct
114	A0A9J7BA69|A0A9J7BA69_ARTPT	297.492	15.87	8	5	28	50241.8	Photosystem II CP43 reaction center protein OS=Arthrospira platensis C1 OX=459495 GN=psbC PE=3 SV=1	Deamidation (NQ); Oxidation (M); Sodium adduct
178	A0A9W3ZLY4|A0A9W3ZLY4_ARTPN	294.824	23.81	8	8	16	43857	Succinyldiaminopimelate transaminase OS=Arthrospira platensis (strain NIES-39 / UTEX 3086 / IAM M-135) OX=696747 GN=NIES39_E01980 PE=4 SV=1
146	A0A9J7BFQ9|A0A9J7BFQ9_ARTPT	294.318	42.92	7	7	26	23988.2	Ribosome hibernation promoting factor OS=Arthrospira platensis C1 OX=459495 GN=hpf PE=3 SV=1	Sodium adduct
146	A0A9W3ZM66|A0A9W3ZM66_ARTPN	294.318	42.92	7	7	26	23988.3	Light repressed protein OS=Arthrospira platensis (strain NIES-39 / UTEX 3086 / IAM M-135) OX=696747 GN=lrtA PE=4 SV=1	Sodium adduct
146	A0A4Y7LLS6|A0A4Y7LLS6_9CYAN	294.318	42.92	7	7	26	23988.2	Ribosome hibernation promoting factor OS=Arthrospira sp. SRM16 OX=1929211 GN=A-LrtA PE=2 SV=1	Sodium adduct
122	A0A9W3ZJK7|A0A9W3ZJK7_ARTPN	294.317	36.13	7	6	19	25999.1	50S ribosomal protein L1 OS=Arthrospira platensis (strain NIES-39 / UTEX 3086 / IAM M-135) OX=696747 GN=rplA PE=4 SV=1	Oxidation (M)
135	A0A9W3ZEI8|A0A9W3ZEI8_ARTPN	293.856	13.24	10	10	15	95964.7	Uncharacterized protein OS=Arthrospira platensis (strain NIES-39 / UTEX 3086 / IAM M-135) OX=696747 GN=NIES39_F00520 PE=4 SV=1	CarbamidometilTodos
156	A0A9W4EK53|A0A9W4EK53_ARTPN	292.936	35.19	8	8	23	31458.3	50S ribosomal protein L2 OS=Arthrospira platensis (strain NIES-39 / UTEX 3086 / IAM M-135) OX=696747 GN=rplB PE=4 SV=1	CarbamidometilTodos; Oxidation (M)
110	A0A9W3ZG73|A0A9W3ZG73_ARTPN	292.299	52.34	8	8	20	14645.2	50S ribosomal protein L19 OS=Arthrospira platensis (strain NIES-39 / UTEX 3086 / IAM M-135) OX=696747 GN=rplS PE=4 SV=1	Deamidation (NQ); Oxidation (M)
127	A0A9W3ZD34|A0A9W3ZD34_ARTPN	289.924	41.99	8	8	20	20454.8	50S ribosomal protein L5 OS=Arthrospira platensis (strain NIES-39 / UTEX 3086 / IAM M-135) OX=696747 GN=rplE PE=4 SV=1	Oxidation (M)
112	A0A9W3ZGG6|A0A9W3ZGG6_ARTPN	289.885	34.36	11	11	25	42713	Molybdopterin biosynthesis protein OS=Arthrospira platensis (strain NIES-39 / UTEX 3086 / IAM M-135) OX=696747 GN=moeB PE=4 SV=1	CarbamidometilTodos; Oxidation (M)
96	A0A9W3ZFN5|A0A9W3ZFN5_ARTPN	289.85	40.58	7	7	30	15365.4	Uncharacterized protein OS=Arthrospira platensis (strain NIES-39 / UTEX 3086 / IAM M-135) OX=696747 GN=NIES39_A00980 PE=4 SV=1	CarbamidometilTodos; Methylation(others); Oxidation (M); Sodium adduct
148	A0A9W3ZHY3|A0A9W3ZHY3_ARTPN	289.569	16.9	9	6	14	57645.8	Uncharacterized protein OS=Arthrospira platensis (strain NIES-39 / UTEX 3086 / IAM M-135) OX=696747 GN=NIES39_L03880 PE=4 SV=1
183	A0A9W4EPC7|A0A9W4EPC7_ARTPN	289.315	55.15	8	8	15	17863.1	Uncharacterized protein OS=Arthrospira platensis (strain NIES-39 / UTEX 3086 / IAM M-135) OX=696747 GN=NIES39_R00870 PE=4 SV=1	CarbamidometilTodos; Oxidation (M)
155	A0A9W3ZKF3|A0A9W3ZKF3_ARTPN	289.01	17.21	8	8	23	54234.5	Uncharacterized protein OS=Arthrospira platensis (strain NIES-39 / UTEX 3086 / IAM M-135) OX=696747 GN=NIES39_A08150 PE=4 SV=1	Deamidation (NQ)
92	A0A9W4EIE8|A0A9W4EIE8_ARTPN	288.723	27.93	11	11	17	46411.1	Adenosylhomocysteinase OS=Arthrospira platensis (strain NIES-39 / UTEX 3086 / IAM M-135) OX=696747 GN=NIES39_A04050 PE=4 SV=1	CarbamidometilTodos; Oxidation (M)
171	A0A9J7BBB1|A0A9J7BBB1_ARTPT	287.698	31.78	8	8	17	36189.6	protochlorophyllide reductase OS=Arthrospira platensis C1 OX=459495 GN=APLC1_3373 PE=3 SV=1	CarbamidometilTodos
171	A0A9W3ZFF6|A0A9W3ZFF6_ARTPN	287.698	31.78	8	8	17	36223.7	Light-dependent NADPH-protochlorophyllide oxidoreductase OS=Arthrospira platensis (strain NIES-39 / UTEX 3086 / IAM M-135) OX=696747 GN=NIES39_C00740 PE=4 SV=1	CarbamidometilTodos
138	A0A9W3ZI82|A0A9W3ZI82_ARTPN	287.624	68.06	8	8	18	15614.3	Bacterioferritin comigratory protein OS=Arthrospira platensis (strain NIES-39 / UTEX 3086 / IAM M-135) OX=696747 GN=NIES39_E01510 PE=4 SV=1	Deamidation (NQ)
229	A0A9W4EK11|A0A9W4EK11_ARTPN	287.247	37.14	7	7	15	23395.9	50S ribosomal protein L4 OS=Arthrospira platensis (strain NIES-39 / UTEX 3086 / IAM M-135) OX=696747 GN=rplD PE=4 SV=1	CarbamidometilTodos
139	A0A9J7B2R8|A0A9J7B2R8_ARTPT	286.951	31.68	8	8	19	17043.5	Photosystem I reaction center subunit XI OS=Arthrospira platensis C1 OX=459495 GN=psaL PE=3 SV=1	Oxidation (M)
139	A0A9W4ELQ1|A0A9W4ELQ1_ARTPN	286.951	31.68	8	8	19	17009.4	Photosystem I reaction center subunit XI OS=Arthrospira platensis (strain NIES-39 / UTEX 3086 / IAM M-135) OX=696747 GN=psaL PE=4 SV=1	Oxidation (M)
189	A0A9W3ZKP7|A0A9W3ZKP7_ARTPN	286.929	19.13	8	8	16	58539.7	Glucose-6-phosphate isomerase OS=Arthrospira platensis (strain NIES-39 / UTEX 3086 / IAM M-135) OX=696747 GN=pgi PE=4 SV=1
186	A0A9W3ZMM8|A0A9W3ZMM8_ARTPN	286.417	25.48	8	8	13	33155.6	Uncharacterized protein OS=Arthrospira platensis (strain NIES-39 / UTEX 3086 / IAM M-135) OX=696747 GN=NIES39_K00530 PE=4 SV=1
123	A0A9W3ZD40|A0A9W3ZD40_ARTPN	284.667	46.93	9	9	16	19473.8	50S ribosomal protein L6 OS=Arthrospira platensis (strain NIES-39 / UTEX 3086 / IAM M-135) OX=696747 GN=rplF PE=4 SV=1	Oxidation (M)
118	A0A9W3ZH65|A0A9W3ZH65_ARTPN	284.171	18.28	10	10	11	71436.6	RNA polymerase gamma subunit OS=Arthrospira platensis (strain NIES-39 / UTEX 3086 / IAM M-135) OX=696747 GN=rpoC1 PE=4 SV=1
90	A0A9D4YTN3|A0A9D4YTN3_CHLVU	282.183	32.34	11	9	19	36074.2	Glyceraldehyde-3-phosphate dehydrogenase OS=Chlorella vulgaris OX=3077 GN=D9Q98_008926 PE=3 SV=1	Deamidation (NQ); Oxidation (M); Trp->Met substitution
152	A0A9W4EMY1|A0A9W4EMY1_ARTPN	281.361	19.75	8	8	12	43738.8	Argininosuccinate synthase OS=Arthrospira platensis (strain NIES-39 / UTEX 3086 / IAM M-135) OX=696747 GN=argG PE=4 SV=1	CarbamidometilTodos; Oxidation (M)
180	A0A9W4EL20|A0A9W4EL20_ARTPN	281.26	33.59	8	8	15	27725.3	Peptidyl-prolyl cis-trans isomerase OS=Arthrospira platensis (strain NIES-39 / UTEX 3086 / IAM M-135) OX=696747 GN=ppiB PE=4 SV=1
225	A0A9W3ZHU6|A0A9W3ZHU6_ARTPN	280.123	22.62	7	7	15	37873	Dihydroorotate dehydrogenase OS=Arthrospira platensis (strain NIES-39 / UTEX 3086 / IAM M-135) OX=696747 GN=pyrD PE=4 SV=1	CarbamidometilTodos
215	A0A9W3ZMF2|A0A9W3ZMF2_ARTPN	280.05	41.48	6	6	21	19678	Starvation-inducible DNA-binding protein OS=Arthrospira platensis (strain NIES-39 / UTEX 3086 / IAM M-135) OX=696747 GN=dps PE=4 SV=1	Oxidation (M)
85	E0Z0C7|E0Z0C7_ARTPT	280.033	63.92	7	5	55	10478.9	Carboxysome shell protein CcmK OS=Arthrospira platensis AGB-AP02 OX=863364 GN=ccmK1 PE=3 SV=1	Ammonia-loss (N); Deamidation (NQ); Methylation(others); Sodium adduct
85	A0A9J7B396|A0A9J7B396_ARTPT	280.033	60.19	7	5	55	11037.6	Carboxysome shell protein CcmK OS=Arthrospira platensis C1 OX=459495 GN=ccmK PE=3 SV=1	Ammonia-loss (N); Deamidation (NQ); Methylation(others); Sodium adduct
85	A0A9W4EM46|A0A9W4EM46_ARTPN	280.033	60.19	7	5	55	11037.6	Carbon dioxide concentrating mechanism protein CcmK OS=Arthrospira platensis (strain NIES-39 / UTEX 3086 / IAM M-135) OX=696747 GN=ccmK PE=4 SV=1	Ammonia-loss (N); Deamidation (NQ); Methylation(others); Sodium adduct
120	A0A9W4ELU1|A0A9W4ELU1_ARTPN	279.331	22.2	10	10	15	56776.7	D-3-phosphoglycerate dehydrogenase OS=Arthrospira platensis (strain NIES-39 / UTEX 3086 / IAM M-135) OX=696747 GN=serA PE=4 SV=1
137	A0A9W4EIR3|A0A9W4EIR3_ARTPN	279.15	40.91	8	8	17	19517.1	ATP synthase b chain OS=Arthrospira platensis (strain NIES-39 / UTEX 3086 / IAM M-135) OX=696747 GN=atpF PE=4 SV=1	Deamidation (NQ)
107	A0A9W4EM11|A0A9W4EM11_ARTPN	279.029	64.6	8	6	38	12102	Carbon dioxide concentrating mechanism protein CcmK OS=Arthrospira platensis (strain NIES-39 / UTEX 3086 / IAM M-135) OX=696747 GN=ccmK PE=4 SV=1	Deamidation (NQ); Methylation(others)
107	E0Z0C8|E0Z0C8_ARTPT	279.029	64.6	8	6	38	12102	Carboxysome shell protein CcmK OS=Arthrospira platensis AGB-AP02 OX=863364 GN=ccmK2 PE=3 SV=1	Deamidation (NQ); Methylation(others)
107	A0A9J7B4B8|A0A9J7B4B8_ARTPT	279.029	64.6	8	6	38	12102	Carboxysome shell protein CcmK OS=Arthrospira platensis C1 OX=459495 GN=ccmK PE=3 SV=1	Deamidation (NQ); Methylation(others)
196	A0A9W3ZD11|A0A9W3ZD11_ARTPN	278.751	16.29	7	6	13	62737.3	Acetolactate synthase OS=Arthrospira platensis (strain NIES-39 / UTEX 3086 / IAM M-135) OX=696747 GN=NIES39_D06230 PE=4 SV=1
125	A0A9W3ZGF7|A0A9W3ZGF7_ARTPN	277.841	12.63	10	10	13	89514.4	1,4-alpha-glucan branching enzyme OS=Arthrospira platensis (strain NIES-39 / UTEX 3086 / IAM M-135) OX=696747 GN=glgB PE=4 SV=1
125	A0A9J7B323|A0A9J7B323_ARTPT	277.841	12.63	10	10	13	89453.4	1,4-alpha-glucan branching enzyme GlgB OS=Arthrospira platensis C1 OX=459495 GN=glgB PE=3 SV=1
143	A0A9W3ZAZ8|A0A9W3ZAZ8_ARTPN	277.548	35.87	6	6	14	20322.8	Acetolactate synthase III small subunit OS=Arthrospira platensis (strain NIES-39 / UTEX 3086 / IAM M-135) OX=696747 GN=ilvN PE=4 SV=1	CarbamidometilTodos; Oxidation (M); Sodium adduct
159	A0A9W4EKF6|A0A9W4EKF6_ARTPN	276.804	15.02	9	6	15	68860.2	Peptidoglycan-binding domain 1 protein OS=Arthrospira platensis (strain NIES-39 / UTEX 3086 / IAM M-135) OX=696747 GN=NIES39_E01430 PE=4 SV=1
177	A0A9W3Z9Y1|A0A9W3Z9Y1_ARTPN	276.44	12.03	8	8	13	79742.7	Trypsin OS=Arthrospira platensis (strain NIES-39 / UTEX 3086 / IAM M-135) OX=696747 GN=NIES39_A06270 PE=4 SV=1	CarbamidometilTodos
154	A0A9W3ZHP4|A0A9W3ZHP4_ARTPN	274.907	32.74	9	9	10	41020.6	Inositol-5-monophosphate dehydrogenase OS=Arthrospira platensis (strain NIES-39 / UTEX 3086 / IAM M-135) OX=696747 GN=guaB PE=4 SV=1	CarbamidometilTodos
202	A0A9W3ZHG3|A0A9W3ZHG3_ARTPN	273.747	19.53	7	7	11	46897.6	Uncharacterized protein OS=Arthrospira platensis (strain NIES-39 / UTEX 3086 / IAM M-135) OX=696747 GN=NIES39_L02120 PE=4 SV=1
140	A0A9D4TT17|A0A9D4TT17_CHLVU	273.65	16.41	8	4	18	48481.1	Phosphoglycerate kinase OS=Chlorella vulgaris OX=3077 GN=D9Q98_003661 PE=3 SV=1	Asn->Ala substitution; Oxidation (M)
262	A0A9W4EK61|A0A9W4EK61_ARTPN	272.813	37.18	6	6	10	16395.7	50S ribosomal protein L15 OS=Arthrospira platensis (strain NIES-39 / UTEX 3086 / IAM M-135) OX=696747 GN=rplO PE=4 SV=1	CarbamidometilTodos
128	A0A9W4EL75|A0A9W4EL75_ARTPN	272.55	21.1	9	9	16	52284.4	6-phosphogluconate dehydrogenase OS=Arthrospira platensis (strain NIES-39 / UTEX 3086 / IAM M-135) OX=696747 GN=gnd PE=4 SV=1	CarbamidometilTodos; Deamidation (NQ); Oxidation (M)
217	A0A9W3ZD23|A0A9W3ZD23_ARTPN	272.471	37.55	6	6	17	24733.5	50S ribosomal protein L3 OS=Arthrospira platensis (strain NIES-39 / UTEX 3086 / IAM M-135) OX=696747 GN=rplC PE=4 SV=1	CarbamidometilTodos; Oxidation (M)
185	A0A9W4EJ95|A0A9W4EJ95_ARTPN	272.349	25.19	6	6	11	27483.7	Enoyl-[acyl-carrier-protein] reductase OS=Arthrospira platensis (strain NIES-39 / UTEX 3086 / IAM M-135) OX=696747 GN=NIES39_C02750 PE=4 SV=1	Deamidation (NQ); Oxidation (M)
179	A0A9W3ZC24|A0A9W3ZC24_ARTPN	272.218	21.19	7	7	10	45388.7	N-acetylornithine aminotransferase OS=Arthrospira platensis (strain NIES-39 / UTEX 3086 / IAM M-135) OX=696747 GN=argD PE=4 SV=1	CarbamidometilTodos; Carboxymethyl
174	A0A9W3ZSH3|A0A9W3ZSH3_ARTPN	271.519	21.29	8	8	13	45594.7	S-adenosylmethionine synthetase OS=Arthrospira platensis (strain NIES-39 / UTEX 3086 / IAM M-135) OX=696747 GN=metK PE=4 SV=1
208	A0A9J7BC71|A0A9J7BC71_ARTPT	271.344	20.2	7	7	8	44688.3	geranylgeranyl diphosphate reductase OS=Arthrospira platensis C1 OX=459495 GN=APLC1_5176 PE=3 SV=1
208	A0A9W3ZLQ1|A0A9W3ZLQ1_ARTPN	271.344	20.2	7	7	8	44702.3	Geranylgeranyl hydrogenase OS=Arthrospira platensis (strain NIES-39 / UTEX 3086 / IAM M-135) OX=696747 GN=chlP PE=4 SV=1
195	A0A9J7B930|A0A9J7B930_ARTPT	270.601	25	7	7	11	35561.7	UDP-glucuronate decarboxylase OS=Arthrospira platensis C1 OX=459495 GN=APLC1_2628 PE=3 SV=1	CarbamidometilTodos
195	A0A9W3ZJE4|A0A9W3ZJE4_ARTPN	270.601	25	7	7	11	35519.6	UDP-glucuronic acid decarboxylase OS=Arthrospira platensis (strain NIES-39 / UTEX 3086 / IAM M-135) OX=696747 GN=NIES39_O01640 PE=4 SV=1	CarbamidometilTodos
194	G9BMZ4|G9BMZ4_ARTPT	269.115	25.7	7	7	9	32428.5	Gas vesicle protein C OS=Arthrospira platensis PCC 7345 OX=129975 GN=gvpC3 PE=3 SV=1
194	A0A3G2BBC4|A0A3G2BBC4_ARTPT	269.115	25.7	7	7	9	32443.4	Gas vesicle protein C OS=Arthrospira platensis SAG 257.80 OX=1236699 GN=gvpC3 PE=3 SV=1
194	A0A3G2BB83|A0A3G2BB83_ARTPT	269.115	25.7	7	7	9	32428.5	Gas vesicle protein C OS=Arthrospira platensis D0930 OX=2231204 GN=gvpC3 PE=3 SV=1
194	A0A9J7BBR0|A0A9J7BBR0_ARTPT	269.115	25.7	7	7	9	32471.4	Gas vesicle protein C OS=Arthrospira platensis C1 OX=459495 GN=APLC1_4405 PE=3 SV=1
194	A0A3S7MCP7|A0A3S7MCP7_ARTPT	269.115	25.7	7	7	9	32501.5	Gas vesicle protein C (Fragment) OS=Arthrospira platensis CCALA 029 OX=2231202 GN=gvpC PE=3 SV=1
194	A0A3G2BBA0|A0A3G2BBA0_ARTPT	269.115	25.7	7	7	9	32471.4	Gas vesicle protein C OS=Arthrospira platensis SAG 21.99 OX=1236698 GN=gvpC3 PE=3 SV=1
194	A0A9W4EKZ9|A0A9W4EKZ9_ARTPN	269.115	25.7	7	7	9	32428.5	Gas vesicle protein GvpC OS=Arthrospira platensis (strain NIES-39 / UTEX 3086 / IAM M-135) OX=696747 GN=gvpC PE=4 SV=1
187	A0A9W3ZIW4|A0A9W3ZIW4_ARTPN	269.034	29.18	6	6	15	26907.3	3-oxoacyl-[acyl-carrier-protein] reductase OS=Arthrospira platensis (strain NIES-39 / UTEX 3086 / IAM M-135) OX=696747 GN=fabG PE=4 SV=1	Deamidation (NQ); Oxidation (M)
144	A0A9W4EJK1|A0A9W4EJK1_ARTPN	268.867	28.4	6	6	19	27238.8	Uncharacterized protein OS=Arthrospira platensis (strain NIES-39 / UTEX 3086 / IAM M-135) OX=696747 GN=NIES39_D01120 PE=4 SV=1	Oxidation (M)
181	A0A9W3ZH17|A0A9W3ZH17_ARTPN	268.488	18.88	8	8	10	52613.2	Trigger factor OS=Arthrospira platensis (strain NIES-39 / UTEX 3086 / IAM M-135) OX=696747 GN=tig PE=4 SV=1
221	A0A9W3ZMX7|A0A9W3ZMX7_ARTPN	268.266	43.31	6	6	14	14277.6	30S ribosomal protein S13 OS=Arthrospira platensis (strain NIES-39 / UTEX 3086 / IAM M-135) OX=696747 GN=rpsM PE=4 SV=1	Oxidation (M)
166	A0A9W4EI83|A0A9W4EI83_ARTPN	267.746	59.48	6	6	15	12171	Carbon dioxide concentrating mechanism protein CcmK OS=Arthrospira platensis (strain NIES-39 / UTEX 3086 / IAM M-135) OX=696747 GN=ccmK PE=4 SV=1	Oxidation (M)
166	A0A9J7B0P8|A0A9J7B0P8_ARTPT	267.746	59.48	6	6	15	12185.1	Carboxysome shell protein CcmK OS=Arthrospira platensis C1 OX=459495 GN=ccmK PE=3 SV=1	Oxidation (M)
239	A0A9W3ZF07|A0A9W3ZF07_ARTPN	266.986	15.74	6	6	11	49390.1	Uncharacterized protein OS=Arthrospira platensis (strain NIES-39 / UTEX 3086 / IAM M-135) OX=696747 GN=NIES39_H00900 PE=4 SV=1
184	A0A9W4EMZ2|A0A9W4EMZ2_ARTPN	265.747	20.75	8	8	11	51704.8	Phosphoglucomutase/phosphomannomutase OS=Arthrospira platensis (strain NIES-39 / UTEX 3086 / IAM M-135) OX=696747 GN=NIES39_M02520 PE=4 SV=1	CarbamidometilTodos
207	A0A9W3ZPN7|A0A9W3ZPN7_ARTPN	265.722	21.89	6	6	16	29785.4	30S ribosomal protein S2 OS=Arthrospira platensis (strain NIES-39 / UTEX 3086 / IAM M-135) OX=696747 GN=rpsB PE=4 SV=1	CarbamidometilTodos; Oxidation (M)
207	A0A9J7BA52|A0A9J7BA52_ARTPT	265.722	18.35	6	6	16	35168.8	Small ribosomal subunit protein uS2 OS=Arthrospira platensis C1 OX=459495 GN=rpsB PE=3 SV=1	CarbamidometilTodos; Oxidation (M)
145	A0A9W3ZFA2|A0A9W3ZFA2_ARTPN	265.478	39.24	8	8	15	25088.1	Ribose-5-phosphate isomerase A OS=Arthrospira platensis (strain NIES-39 / UTEX 3086 / IAM M-135) OX=696747 GN=rpiA PE=4 SV=1	CarbamidometilTodos; Oxidation (M)
145	A0A9J7BGC4|A0A9J7BGC4_ARTPT	265.478	39.24	8	8	15	25097.1	Ribose-5-phosphate isomerase A OS=Arthrospira platensis C1 OX=459495 GN=rpiA PE=3 SV=1	CarbamidometilTodos; Oxidation (M)
173	A0A9J7B663|A0A9J7B663_ARTPT	265.344	30.2	6	6	15	23112.7	Small ribosomal subunit protein uS4 OS=Arthrospira platensis C1 OX=459495 GN=rpsD PE=3 SV=1	CarbamidometilTodos; Oxidation (M)
173	A0A9W3ZK61|A0A9W3ZK61_ARTPN	265.344	30.2	6	6	15	23124.7	30S ribosomal protein S4 OS=Arthrospira platensis (strain NIES-39 / UTEX 3086 / IAM M-135) OX=696747 GN=rpsD PE=4 SV=1	CarbamidometilTodos; Oxidation (M)
158	A0A9W4EK17|A0A9W4EK17_ARTPN	264.837	57.95	9	9	14	18454.4	30S ribosomal protein S5 OS=Arthrospira platensis (strain NIES-39 / UTEX 3086 / IAM M-135) OX=696747 GN=rpsE PE=4 SV=1	Deamidation (NQ)
198	A0A9W4EIF6|A0A9W4EIF6_ARTPN	264.628	51.49	6	6	13	14153.3	50S ribosomal protein L7/L12 OS=Arthrospira platensis (strain NIES-39 / UTEX 3086 / IAM M-135) OX=696747 GN=rplL PE=4 SV=1	Oxidation (M)
198	A0A9J7AXR5|A0A9J7AXR5_ARTPT	264.628	51.49	6	6	13	14137.3	Large ribosomal subunit protein bL12 OS=Arthrospira platensis C1 OX=459495 GN=rplL PE=3 SV=1	Oxidation (M)
219	A0A9W3ZKH2|A0A9W3ZKH2_ARTPN	264.385	9.2	6	6	13	83078.1	Ribonuclease E OS=Arthrospira platensis (strain NIES-39 / UTEX 3086 / IAM M-135) OX=696747 GN=rne PE=4 SV=1	CarbamidometilTodos; Deamidation (NQ)
250	A0A9W4EK91|A0A9W4EK91_ARTPN	264.161	22.16	6	6	13	40545.1	Uncharacterized protein OS=Arthrospira platensis (strain NIES-39 / UTEX 3086 / IAM M-135) OX=696747 GN=NIES39_E00480 PE=4 SV=1
205	A0A9W4EN79|A0A9W4EN79_ARTPN	264.057	9.3	7	7	12	89602.8	Phenylalanyl-tRNA synthetase beta subunit OS=Arthrospira platensis (strain NIES-39 / UTEX 3086 / IAM M-135) OX=696747 GN=pheT PE=4 SV=1	CarbamidometilTodos
205	A0A9J7B933|A0A9J7B933_ARTPT	264.057	9.3	7	7	12	89659.9	Phenylalanine--tRNA ligase beta subunit OS=Arthrospira platensis C1 OX=459495 GN=pheT PE=3 SV=1	CarbamidometilTodos
91	A0A9W3ZHB5|A0A9W3ZHB5_ARTPN	263.973	57.05	8	7	21	17883.6	30S ribosomal protein S7 OS=Arthrospira platensis (strain NIES-39 / UTEX 3086 / IAM M-135) OX=696747 GN=rpsG PE=4 SV=1	Deamidation (NQ); Oxidation (M); Sodium adduct
91	P13577|RS7_ARTPT	263.973	57.05	8	7	21	17883.6	Small ribosomal subunit protein uS7 OS=Arthrospira platensis OX=118562 GN=rpsG PE=3 SV=1	Deamidation (NQ); Oxidation (M); Sodium adduct
91	A0A9J7B379|A0A9J7B379_ARTPT	263.973	57.05	8	7	21	17883.6	Small ribosomal subunit protein uS7 OS=Arthrospira platensis C1 OX=459495 GN=rpsG PE=3 SV=1	Deamidation (NQ); Oxidation (M); Sodium adduct
231	A0A9W3ZE09|A0A9W3ZE09_ARTPN	263.937	16.4	7	7	13	54867.3	Glutamyl-tRNA(Gln) amidotransferase subunit B OS=Arthrospira platensis (strain NIES-39 / UTEX 3086 / IAM M-135) OX=696747 GN=gatB PE=4 SV=1	CarbamidometilTodos
190	A0A9D4TTS5|A0A9D4TTS5_CHLVU	263.281	21.16	7	7	14	40954.4	Fructose-bisphosphate aldolase OS=Chlorella vulgaris OX=3077 GN=D9Q98_002570 PE=3 SV=1	CarbamidometilTodos; Oxidation (M); Ser->Gln substitution; Thr->Asn substitution
210	A0A9W3ZM16|A0A9W3ZM16_ARTPN	262.51	21.58	5	5	11	34979.8	Apocytochrome f OS=Arthrospira platensis (strain NIES-39 / UTEX 3086 / IAM M-135) OX=696747 GN=petA PE=4 SV=1	Deamidation (NQ); Sodium adduct
206	A0A9W3ZDF1|A0A9W3ZDF1_ARTPN	262.342	27.45	6	6	11	28200.5	Uncharacterized protein OS=Arthrospira platensis (strain NIES-39 / UTEX 3086 / IAM M-135) OX=696747 GN=NIES39_D01190 PE=4 SV=1	Deamidation (NQ)
151	A0A9W3ZPS5|A0A9W3ZPS5_ARTPN	260.898	23.08	9	9	17	45073.1	Tryptophan synthase beta chain OS=Arthrospira platensis (strain NIES-39 / UTEX 3086 / IAM M-135) OX=696747 GN=trpB PE=4 SV=1	CarbamidometilTodos
204	A0A9W3ZK12|A0A9W3ZK12_ARTPN	260.614	15.34	7	7	11	57731.2	Glucosylglycerol-phosphate synthase OS=Arthrospira platensis (strain NIES-39 / UTEX 3086 / IAM M-135) OX=696747 GN=NIES39_M02120 PE=4 SV=1	CarbamidometilTodos
204	A0A9J7BA00|A0A9J7BA00_ARTPT	260.614	15.34	7	7	11	57664.1	Glucosylglycerol-phosphate synthase OS=Arthrospira platensis C1 OX=459495 GN=APLC1_3648 PE=3 SV=1	CarbamidometilTodos
133	A0A9D4Z0K9|A0A9D4Z0K9_CHLVU	260.445	25.99	8	7	15	41770.7	Actin OS=Chlorella vulgaris OX=3077 GN=D9Q98_002285 PE=3 SV=1	Deoxy; Methylation(others); Ser->Glu substitution
193	A0A9W3ZJJ1|A0A9W3ZJJ1_ARTPN	260.345	38.56	6	6	8	16884.1	Bacterioferritin comigratory protein OS=Arthrospira platensis (strain NIES-39 / UTEX 3086 / IAM M-135) OX=696747 GN=NIES39_A03490 PE=4 SV=1	CarbamidometilTodos; Oxidation (M)
257	A0A9J7B5B8|A0A9J7B5B8_ARTPT	259.879	23.79	5	5	15	22589.4	Beta-propeller repeat TECPR OS=Arthrospira platensis C1 OX=459495 GN=APLC1_1300 PE=4 SV=1	Oxidation (M)
257	A0A9W3ZHA3|A0A9W3ZHA3_ARTPN	259.879	23.79	5	5	15	22631.4	Uncharacterized protein OS=Arthrospira platensis (strain NIES-39 / UTEX 3086 / IAM M-135) OX=696747 GN=NIES39_L00390 PE=4 SV=1	Oxidation (M)
192	A0A9W4ELW2|A0A9W4ELW2_ARTPN	259.407	12.91	7	6	13	66447.9	Acetolactate synthase OS=Arthrospira platensis (strain NIES-39 / UTEX 3086 / IAM M-135) OX=696747 GN=ilvX PE=4 SV=1
192	A0A9J7B3Y8|A0A9J7B3Y8_ARTPT	259.407	12.91	7	6	13	66502	Acetolactate synthase OS=Arthrospira platensis C1 OX=459495 GN=APLC1_1445 PE=3 SV=1
235	A0A9W4EI99|A0A9W4EI99_ARTPN	258.732	26.71	7	7	13	34068.2	Uncharacterized protein OS=Arthrospira platensis (strain NIES-39 / UTEX 3086 / IAM M-135) OX=696747 GN=NIES39_A03450 PE=4 SV=1	Oxidation (M)
222	A0A9W4ENS3|A0A9W4ENS3_ARTPN	258.503	36.05	7	7	7	25318.1	Ribulose-phosphate 3-epimerase OS=Arthrospira platensis (strain NIES-39 / UTEX 3086 / IAM M-135) OX=696747 GN=rpe PE=4 SV=1
203	A0A9W3ZCP7|A0A9W3ZCP7_ARTPN	258.452	20.18	6	6	10	36568.9	Delta-aminolevulinic acid dehydratase OS=Arthrospira platensis (strain NIES-39 / UTEX 3086 / IAM M-135) OX=696747 GN=hemB PE=4 SV=1	Oxidation (M)
167	A0A9D4U118|A0A9D4U118_CHLVU	258.264	16.48	7	5	13	56040.1	ATP synthase subunit beta OS=Chlorella vulgaris OX=3077 GN=D9Q98_001519 PE=3 SV=1	CarbamidometilTodos; Sodium adduct
182	A0A9W3ZHP6|A0A9W3ZHP6_ARTPN	258.115	11.66	8	8	13	85968.3	Formate acetyltransferase OS=Arthrospira platensis (strain NIES-39 / UTEX 3086 / IAM M-135) OX=696747 GN=NIES39_A04130 PE=4 SV=1
209	A0A9W3ZXP9|A0A9W3ZXP9_ARTPN	257.408	37.72	6	6	16	19335	Uncharacterized protein OS=Arthrospira platensis (strain NIES-39 / UTEX 3086 / IAM M-135) OX=696747 GN=NIES39_Q02850 PE=4 SV=1	CarbamidometilTodos; Oxidation (M)
188	A0A9W3ZQ11|A0A9W3ZQ11_ARTPN	256.632	34.76	5	5	22	18620.4	PsbQ protein OS=Arthrospira platensis (strain NIES-39 / UTEX 3086 / IAM M-135) OX=696747 GN=psbQ PE=4 SV=1	Oxidation (HW); Oxidation (M); Sodium adduct
172	A0A9W3ZNB1|A0A9W3ZNB1_ARTPN	256.201	11.79	7	7	19	78232.3	Uncharacterized protein OS=Arthrospira platensis (strain NIES-39 / UTEX 3086 / IAM M-135) OX=696747 GN=NIES39_K04020 PE=4 SV=1	Oxidation (M)
230	A0A9W3ZL94|A0A9W3ZL94_ARTPN	256.028	20.18	7	7	12	48741.7	Adenylosuccinate synthetase OS=Arthrospira platensis (strain NIES-39 / UTEX 3086 / IAM M-135) OX=696747 GN=purA PE=4 SV=1	CarbamidometilTodos
224	A0A9W4EK24|A0A9W4EK24_ARTPN	254.888	9.31	7	6	17	83401.5	Photosystem I reaction center subunit Ib OS=Arthrospira platensis (strain NIES-39 / UTEX 3086 / IAM M-135) OX=696747 GN=psaB PE=4 SV=1	CarbamidometilTodos
255	A0A9D4YYZ8|A0A9D4YYZ8_CHLVU	254.63	7.22	6	2	8	100646	Uncharacterized protein OS=Chlorella vulgaris OX=3077 GN=D9Q98_010421 PE=3 SV=1	CarbamidometilTodos
161	A0A9W4EKF8|A0A9W4EKF8_ARTPN	253.398	65.96	6	6	18	11042.3	RNA-binding protein OS=Arthrospira platensis (strain NIES-39 / UTEX 3086 / IAM M-135) OX=696747 GN=NIES39_E01580 PE=4 SV=1	Oxidation (M)
265	A0A9W4EIW3|A0A9W4EIW3_ARTPN	253.336	32.3	5	5	10	17921.5	ATP synthase b' chain OS=Arthrospira platensis (strain NIES-39 / UTEX 3086 / IAM M-135) OX=696747 GN=atpG PE=4 SV=1	Sodium adduct
84	A0A0F6MY72|A0A0F6MY72_ARTPT	252.824	40.8	7	7	25	22141.8	Superoxide dismutase OS=Arthrospira platensis MIYE101 OX=1479260 PE=3 SV=1	Ammonia-loss (N); CarbamidometilTodos; Deamidation (NQ); Oxidation (M); Sulphone
223	A0A9W4EK54|A0A9W4EK54_ARTPN	252.097	46.6	6	6	11	11939.9	50S ribosomal protein L23 OS=Arthrospira platensis (strain NIES-39 / UTEX 3086 / IAM M-135) OX=696747 GN=rplW PE=4 SV=1	Deamidation (NQ)
223	A0A9J7BDG1|A0A9J7BDG1_ARTPT	252.097	46.6	6	6	11	11968	Large ribosomal subunit protein uL23 OS=Arthrospira platensis C1 OX=459495 GN=rplW PE=3 SV=1	Deamidation (NQ)
278	A0A9D4YSM8|A0A9D4YSM8_CHLVU	252.064	42.72	5	5	13	11411.3	Histone H4 OS=Chlorella vulgaris OX=3077 GN=D9Q98_003754 PE=3 SV=1
218	A0A9J7BDF3|A0A9J7BDF3_ARTPT	251.947	45.08	6	6	15	13330.5	Large ribosomal subunit protein uL14 OS=Arthrospira platensis C1 OX=459495 GN=rplN PE=3 SV=1	Sodium adduct
218	A0A9W3ZLB4|A0A9W3ZLB4_ARTPN	251.947	45.08	6	6	15	13360.5	50S ribosomal protein L14 OS=Arthrospira platensis (strain NIES-39 / UTEX 3086 / IAM M-135) OX=696747 GN=rplN PE=4 SV=1	Sodium adduct
132	A0A9W3ZJ04|A0A9W3ZJ04_ARTPN	251.943	23.43	7	3	17	45624.3	Dihydrolipoamide S-acetyltransferase OS=Arthrospira platensis (strain NIES-39 / UTEX 3086 / IAM M-135) OX=696747 GN=NIES39_B00640 PE=4 SV=1	CarbamidometilTodos; Oxidation (M)
176	A0A9W3ZDS9|A0A9W3ZDS9_ARTPN	251.869	9.51	8	8	12	98398.6	Uncharacterized protein OS=Arthrospira platensis (strain NIES-39 / UTEX 3086 / IAM M-135) OX=696747 GN=NIES39_E01520 PE=4 SV=1
199	A0A9W3ZI06|A0A9W3ZI06_ARTPN	251.415	31.71	5	5	14	17874.3	Uncharacterized protein OS=Arthrospira platensis (strain NIES-39 / UTEX 3086 / IAM M-135) OX=696747 GN=NIES39_L05240 PE=4 SV=1	Deamidation (NQ)
199	A0A9J7B3Q7|A0A9J7B3Q7_ARTPT	251.415	31.71	5	5	14	17858.3	Membrane protein OS=Arthrospira platensis C1 OX=459495 GN=APLC1_1959 PE=4 SV=1	Deamidation (NQ)
119	A0A9W3ZXZ3|A0A9W3ZXZ3_ARTPN	251.06	32.97	6	6	28	20131.5	Uncharacterized protein OS=Arthrospira platensis (strain NIES-39 / UTEX 3086 / IAM M-135) OX=696747 GN=NIES39_R00890 PE=4 SV=1	CarbamidometilTodos; Oxidation (M)
306	A0A9W3ZKA3|A0A9W3ZKA3_ARTPN	249.844	55.96	5	5	13	11987.8	Thioredoxin OS=Arthrospira platensis (strain NIES-39 / UTEX 3086 / IAM M-135) OX=696747 GN=NIES39_E01990 PE=4 SV=1	CarbamidometilTodos
213	A0A9W3ZLL6|A0A9W3ZLL6_ARTPN	249.435	21.04	7	7	14	47088.5	Probable peptidase OS=Arthrospira platensis (strain NIES-39 / UTEX 3086 / IAM M-135) OX=696747 GN=NIES39_O06280 PE=4 SV=1
150	A0A9W3ZS63|A0A9W3ZS63_ARTPN	249.243	83.95	7	5	16	8814.21	Photosystem I iron-sulfur protein PsaC OS=Arthrospira platensis (strain NIES-39 / UTEX 3086 / IAM M-135) OX=696747 GN=psaC PE=4 SV=1	CarbamidometilTodos; Deamidation (NQ)
150	A0A9J7BF57|A0A9J7BF57_ARTPT	249.243	83.95	7	5	16	8814.21	Photosystem I iron-sulfur center OS=Arthrospira platensis C1 OX=459495 GN=psaC PE=3 SV=1	CarbamidometilTodos; Deamidation (NQ)
164	A0A9W3ZR42|A0A9W3ZR42_ARTPN	248.929	20.12	6	6	14	34270.4	Malate dehydrogenase OS=Arthrospira platensis (strain NIES-39 / UTEX 3086 / IAM M-135) OX=696747 GN=NIES39_M01090 PE=4 SV=1	CarbamidometilTodos; Deamidation (NQ); Oxidation (M)
164	A0A9J7B7B1|A0A9J7B7B1_ARTPT	248.929	19.76	6	6	14	34932.3	Malate dehydrogenase OS=Arthrospira platensis C1 OX=459495 GN=mdh PE=3 SV=1	CarbamidometilTodos; Deamidation (NQ); Oxidation (M)
299	A0A9W4EJ19|A0A9W4EJ19_ARTPN	247.67	17.91	5	5	9	38950.6	3-isopropylmalate dehydrogenase OS=Arthrospira platensis (strain NIES-39 / UTEX 3086 / IAM M-135) OX=696747 GN=leuB PE=4 SV=1
329	A0A9W4ELM7|A0A9W4ELM7_ARTPN	246.815	39.26	5	5	14	18147.8	Cytochrome c550 OS=Arthrospira platensis (strain NIES-39 / UTEX 3086 / IAM M-135) OX=696747 GN=psbV1 PE=4 SV=1
254	A0A9W3ZRL2|A0A9W3ZRL2_ARTPN	246.511	8.78	6	6	13	98690.8	Cation-transporting P-type ATPase OS=Arthrospira platensis (strain NIES-39 / UTEX 3086 / IAM M-135) OX=696747 GN=NIES39_L00920 PE=4 SV=1	Oxidation (M)
214	A0A9W3ZJ77|A0A9W3ZJ77_ARTPN	245.668	12.85	7	7	7	64886.7	Aspartate kinase OS=Arthrospira platensis (strain NIES-39 / UTEX 3086 / IAM M-135) OX=696747 GN=lysC PE=4 SV=1	CarbamidometilTodos
211	A0A9J7BCC9|A0A9J7BCC9_ARTPT	245.646	22.19	6	6	11	35093.6	ADP-heptose:LPS heptosyltransferase OS=Arthrospira platensis C1 OX=459495 GN=APLC1_3079 PE=4 SV=1	Replacement of 2 protons by calcium
211	A0A3P3ZKS6|A0A3P3ZKS6_ARTPT	245.646	22.19	6	6	11	35093.6	Glycosyl transferase OS=Arthrospira platensis OX=118562 GN=A-Gtase PE=2 SV=1	Replacement of 2 protons by calcium
211	A0A9W4ENW5|A0A9W4ENW5_ARTPN	245.646	22.19	6	6	11	35092.6	Uncharacterized protein OS=Arthrospira platensis (strain NIES-39 / UTEX 3086 / IAM M-135) OX=696747 GN=NIES39_O06700 PE=4 SV=1	Replacement of 2 protons by calcium
302	A0A9W3ZNS7|A0A9W3ZNS7_ARTPN	245.281	12.58	5	5	7	50828.8	3-isopropylmalate dehydratase large subunit OS=Arthrospira platensis (strain NIES-39 / UTEX 3086 / IAM M-135) OX=696747 GN=leuC PE=4 SV=1	CarbamidometilTodos; Oxidation (M)
200	A0A9J7BH11|A0A9J7BH11_ARTPT	245.104	43.08	6	6	17	13845.8	Small ribosomal subunit protein uS11 OS=Arthrospira platensis C1 OX=459495 GN=rpsK PE=3 SV=1	CarbamidometilTodos; Deamidation (NQ); Oxidation (M)
200	A0A9W3ZEG0|A0A9W3ZEG0_ARTPN	245.104	43.08	6	6	17	13845.8	30S ribosomal protein S11 OS=Arthrospira platensis (strain NIES-39 / UTEX 3086 / IAM M-135) OX=696747 GN=rpsK PE=4 SV=1	CarbamidometilTodos; Deamidation (NQ); Oxidation (M)
295	A0A9J7B852|A0A9J7B852_ARTPT	244.488	34.08	5	5	13	19074.6	Cytochrome b6-f complex iron-sulfur subunit OS=Arthrospira platensis C1 OX=459495 GN=petC PE=3 SV=1	Oxidation (M)
295	A0A9W3ZHD0|A0A9W3ZHD0_ARTPN	244.488	34.08	5	5	13	19046.5	Cytochrome b6-f complex iron-sulfur subunit OS=Arthrospira platensis (strain NIES-39 / UTEX 3086 / IAM M-135) OX=696747 GN=petC PE=4 SV=1	Oxidation (M)
243	A0A9W4EP95|A0A9W4EP95_ARTPN	244.331	18.94	5	5	11	34746.9	Cysteine synthase OS=Arthrospira platensis (strain NIES-39 / UTEX 3086 / IAM M-135) OX=696747 GN=cysK PE=4 SV=1	CarbamidometilTodos; Oxidation (M)
243	A0A9J7BEV5|A0A9J7BEV5_ARTPT	244.331	18.94	5	5	11	34733	Cysteine synthase OS=Arthrospira platensis C1 OX=459495 GN=APLC1_6193 PE=3 SV=1	CarbamidometilTodos; Oxidation (M)
291	A0A9W3ZJQ6|A0A9W3ZJQ6_ARTPN	243.236	28.81	5	5	10	27320.2	Two-component response regulator OS=Arthrospira platensis (strain NIES-39 / UTEX 3086 / IAM M-135) OX=696747 GN=NIES39_K03840 PE=4 SV=1
291	A0A9J7AZS8|A0A9J7AZS8_ARTPT	243.236	28.81	5	5	10	27347.3	Two component transcriptional regulator, winged helix family OS=Arthrospira platensis C1 OX=459495 GN=APLC1_1081 PE=4 SV=1
280	J7FZZ3|J7FZZ3_ARTPT	243.232	20.47	5	5	10	35325	Cell division protein FtsZ (Fragment) OS=Arthrospira platensis ZJU0112/S OX=1054847 PE=3 SV=1
280	J7G257|J7G257_ARTPT	243.232	16.43	5	5	10	44569.1	Cell division protein FtsZ OS=Arthrospira platensis ZJU0103 OX=1054841 GN=ftsZ PE=3 SV=1
280	J7G4E7|J7G4E7_ARTPT	243.232	20.47	5	5	10	35325	Cell division protein FtsZ (Fragment) OS=Arthrospira platensis ZJU0103/S OX=1054842 PE=3 SV=1
280	G0YSB4|G0YSB4_ARTPT	243.232	20.47	5	5	10	35325	Cell division protein FtsZ (Fragment) OS=Arthrospira platensis ZJU0104/S OX=1054844 GN=ftsz PE=3 SV=1
280	J7FXI8|J7FXI8_ARTPT	243.232	16.43	5	5	10	44569.1	Cell division protein FtsZ OS=Arthrospira platensis ZJU0103/S OX=1054842 GN=ftsZ PE=3 SV=1
280	G0YSB3|G0YSB3_ARTPT	243.232	20.47	5	5	10	35266.9	Cell division protein FtsZ (Fragment) OS=Arthrospira platensis ZJU0104 OX=1054843 GN=ftsz PE=3 SV=1
280	G0YSB7|G0YSB7_ARTPT	243.232	20.47	5	5	10	35322.9	Cell division protein FtsZ (Fragment) OS=Arthrospira platensis ZJU0117/S OX=1054849 GN=ftsz PE=3 SV=1
280	G0YSB6|G0YSB6_ARTPT	243.232	20.47	5	5	10	35322.9	Cell division protein FtsZ (Fragment) OS=Arthrospira platensis ZJU0117 OX=1054848 GN=ftsz PE=3 SV=1
280	A0A9W3ZLT1|A0A9W3ZLT1_ARTPN	243.232	16.43	5	5	10	44569.1	Cell division protein FtsZ OS=Arthrospira platensis (strain NIES-39 / UTEX 3086 / IAM M-135) OX=696747 GN=ftsZ PE=4 SV=1
280	G0YSB5|G0YSB5_ARTPT	243.232	20.47	5	5	10	35325	Cell division protein FtsZ (Fragment) OS=Arthrospira platensis ZJU0112 OX=1054846 GN=ftsz PE=3 SV=1
280	G0YSB2|G0YSB2_ARTPT	243.232	20.47	5	5	10	35325	Cell division protein FtsZ (Fragment) OS=Arthrospira platensis ZJU0103 OX=1054841 GN=ftsz PE=3 SV=1
244	A0A9W3ZEB1|A0A9W3ZEB1_ARTPN	242.83	12.23	5	5	9	55396	Bifunctional purine biosynthesis protein PurH OS=Arthrospira platensis (strain NIES-39 / UTEX 3086 / IAM M-135) OX=696747 GN=purH PE=4 SV=1	Oxidation (M)
296	A0A9W3ZCN0|A0A9W3ZCN0_ARTPN	242.529	8.77	5	5	8	68250.2	Uncharacterized protein OS=Arthrospira platensis (strain NIES-39 / UTEX 3086 / IAM M-135) OX=696747 GN=NIES39_C02360 PE=4 SV=1
313	A0A9W4EJJ9|A0A9W4EJJ9_ARTPN	240.47	17.14	5	5	11	35332.1	GDP-fucose synthetase OS=Arthrospira platensis (strain NIES-39 / UTEX 3086 / IAM M-135) OX=696747 GN=wcaG PE=4 SV=1	CarbamidometilTodos
308	A0A9W4EJA5|A0A9W4EJA5_ARTPN	240.378	12.9	5	5	11	51303.8	Uncharacterized protein OS=Arthrospira platensis (strain NIES-39 / UTEX 3086 / IAM M-135) OX=696747 GN=NIES39_C03060 PE=4 SV=1	CarbamidometilTodos
276	A0A9W3ZH13|A0A9W3ZH13_ARTPN	240.158	28.57	5	5	10	17484.7	Uncharacterized protein OS=Arthrospira platensis (strain NIES-39 / UTEX 3086 / IAM M-135) OX=696747 GN=NIES39_L00010 PE=4 SV=1
236	A0A9W3ZH16|A0A9W3ZH16_ARTPN	239.867	56.7	5	5	17	11109.8	30S ribosomal protein S16 OS=Arthrospira platensis (strain NIES-39 / UTEX 3086 / IAM M-135) OX=696747 GN=rpsP PE=4 SV=1	Sodium adduct
253	A0A9W4EK47|A0A9W4EK47_ARTPN	239.515	32.81	5	5	11	21849.8	Adenylate kinase OS=Arthrospira platensis (strain NIES-39 / UTEX 3086 / IAM M-135) OX=696747 GN=adk PE=4 SV=1	Oxidation (M)
322	A0A9W3ZEK2|A0A9W3ZEK2_ARTPN	239.378	32.97	5	5	11	20274.9	Ribosome recycling factor OS=Arthrospira platensis (strain NIES-39 / UTEX 3086 / IAM M-135) OX=696747 GN=frr PE=4 SV=1	Oxidation (M)
362	A0A9J7B1S8|A0A9J7B1S8_ARTPT	239.251	53.4	4	4	13	10864.5	Co-chaperonin GroES OS=Arthrospira platensis C1 OX=459495 GN=groES PE=3 SV=1
362	A0A9W3ZAD6|A0A9W3ZAD6_ARTPN	239.251	53.4	4	4	13	10864.5	Co-chaperonin GroES OS=Arthrospira platensis (strain NIES-39 / UTEX 3086 / IAM M-135) OX=696747 GN=groES PE=4 SV=1
297	A0A9W3ZL07|A0A9W3ZL07_ARTPN	238.16	8.31	5	5	7	77660.8	Uncharacterized protein OS=Arthrospira platensis (strain NIES-39 / UTEX 3086 / IAM M-135) OX=696747 GN=NIES39_K02220 PE=4 SV=1
201	A0A9W3ZC09|A0A9W3ZC09_ARTPN	238.133	27.46	6	6	10	20408.1	FKBP-type peptidyl-prolyl cis-trans isomerase OS=Arthrospira platensis (strain NIES-39 / UTEX 3086 / IAM M-135) OX=696747 GN=fkpA PE=4 SV=1	Oxidation (M)
259	A0A9J7BB25|A0A9J7BB25_ARTPT	237.901	15.98	4	4	14	28784.7	Gas vesicle synthesis protein GvpL/GvpF OS=Arthrospira platensis C1 OX=459495 GN=APLC1_4108 PE=3 SV=1	Oxidation (M)
256	A0A9W4ELH1|A0A9W4ELH1_ARTPN	237.793	26.09	5	5	13	25281.2	ATP-dependent Clp protease proteolytic subunit OS=Arthrospira platensis (strain NIES-39 / UTEX 3086 / IAM M-135) OX=696747 GN=clpP PE=4 SV=1	Oxidation (M)
197	P72506|PYC1_ARTPT	237.684	64.18	5	5	15	7775.15	Phycobilisome 7.8 kDa linker polypeptide, allophycocyanin-associated, core OS=Arthrospira platensis OX=118562 GN=apcC PE=3 SV=2	CarbamidometilTodos; Methylation(others); Sodium adduct
197	A0A9J7BI65|A0A9J7BI65_ARTPT	237.684	64.18	5	5	15	7775.15	Phycobilisome 7.8 kDa linker polypeptide, allophycocyanin-associated, core OS=Arthrospira platensis C1 OX=459495 GN=APLC1_5856 PE=3 SV=1	CarbamidometilTodos; Methylation(others); Sodium adduct
197	A0A9W3ZBQ2|A0A9W3ZBQ2_ARTPN	237.684	64.18	5	5	15	7763.09	Phycobilisome small core linker polypeptide OS=Arthrospira platensis (strain NIES-39 / UTEX 3086 / IAM M-135) OX=696747 GN=apcC PE=4 SV=1	CarbamidometilTodos; Methylation(others); Sodium adduct
216	A0A650ANL6|A0A650ANL6_CHLVU	237.294	11.59	7	5	11	55104.4	ATP synthase subunit alpha OS=Chlorella vulgaris OX=3077 GN=atp1 PE=3 SV=1
216	A0A650AP00|A0A650AP00_CHLVU	237.294	11.59	7	5	11	55074.4	ATP synthase subunit alpha OS=Chlorella vulgaris OX=3077 GN=atp1 PE=3 SV=1
232	A0A9W3ZJ52|A0A9W3ZJ52_ARTPN	236.571	44.67	5	5	15	15761.1	Uncharacterized protein OS=Arthrospira platensis (strain NIES-39 / UTEX 3086 / IAM M-135) OX=696747 GN=NIES39_A01240 PE=4 SV=1	Oxidation (M)
227	A0A9W4EMX3|A0A9W4EMX3_ARTPN	236.24	8.83	7	7	15	105539	Preprotein translocase SecA subunit OS=Arthrospira platensis (strain NIES-39 / UTEX 3086 / IAM M-135) OX=696747 GN=secA PE=4 SV=1
312	A0A9W3ZFZ0|A0A9W3ZFZ0_ARTPN	235.479	6.59	5	5	9	96789.5	Cyanophycin synthetase OS=Arthrospira platensis (strain NIES-39 / UTEX 3086 / IAM M-135) OX=696747 GN=cphA PE=4 SV=1
270	Q6VAG9|Q6VAG9_ARTPT	235.047	14	5	5	9	50500.6	HoxH (Fragment) OS=Arthrospira platensis FACHB-341 OX=234712 GN=hoxH PE=3 SV=1
270	A0A9W3ZMG2|A0A9W3ZMG2_ARTPN	235.047	13.45	5	5	9	52721.2	Hydrogenase subunit of the bidirectional hydrogenase OS=Arthrospira platensis (strain NIES-39 / UTEX 3086 / IAM M-135) OX=696747 GN=hoxH PE=4 SV=1
270	Q6TRF4|Q6TRF4_ARTPT	235.047	14.22	5	5	9	49804.8	HoxH (Fragment) OS=Arthrospira platensis FACHB-791 OX=234714 GN=hoxH PE=3 SV=1
270	Q6VAH5|Q6VAH5_ARTPT	235.047	14.22	5	5	9	49757.7	HoxH (Fragment) OS=Arthrospira platensis OUQDS6 OX=234713 GN=hoxH PE=3 SV=1
394	A0A9W4EM16|A0A9W4EM16_ARTPN	234.506	19.15	4	4	8	25951.5	Uncharacterized protein OS=Arthrospira platensis (strain NIES-39 / UTEX 3086 / IAM M-135) OX=696747 GN=NIES39_K03920 PE=4 SV=1
283	A0A9J7B419|A0A9J7B419_ARTPT	234.078	35	5	5	6	19424.5	Serine hydroxymethyltransferase OS=Arthrospira platensis C1 OX=459495 GN=APLC1_2082 PE=3 SV=1	CarbamidometilTodos
283	A0A9W4EMM0|A0A9W4EMM0_ARTPN	234.078	14.75	5	5	6	46410.1	Serine hydroxymethyltransferase OS=Arthrospira platensis (strain NIES-39 / UTEX 3086 / IAM M-135) OX=696747 GN=glyA PE=4 SV=1	CarbamidometilTodos
238	A0A9W4EIL5|A0A9W4EIL5_ARTPN	233.783	11.99	5	5	11	44345.5	Sulfate adenylyltransferase OS=Arthrospira platensis (strain NIES-39 / UTEX 3086 / IAM M-135) OX=696747 GN=NIES39_A06770 PE=4 SV=1	CarbamidometilTodos; Oxidation (M)
277	A0A9W3ZDN1|A0A9W3ZDN1_ARTPN	233.718	15.4	5	5	10	52151.7	Glutamyl-tRNA(Gln) amidotransferase subunit A OS=Arthrospira platensis (strain NIES-39 / UTEX 3086 / IAM M-135) OX=696747 GN=gatA PE=4 SV=1
277	A0A9J7BDW0|A0A9J7BDW0_ARTPT	233.718	15.37	5	5	10	52263.8	Glutamyl-tRNA(Gln) amidotransferase subunit A OS=Arthrospira platensis C1 OX=459495 GN=gatA PE=3 SV=1
320	A0A9W3ZJL6|A0A9W3ZJL6_ARTPN	233.583	39.83	5	5	7	13256.5	50S ribosomal protein L24 OS=Arthrospira platensis (strain NIES-39 / UTEX 3086 / IAM M-135) OX=696747 GN=rplX PE=4 SV=1
327	A0A9W3ZJE6|A0A9W3ZJE6_ARTPN	233.522	5.5	5	5	17	109700	Isoleucyl-tRNA synthetase OS=Arthrospira platensis (strain NIES-39 / UTEX 3086 / IAM M-135) OX=696747 GN=ileS PE=4 SV=1	CarbamidometilTodos
258	A0A9W4EKU1|A0A9W4EKU1_ARTPN	233.135	11.2	6	6	18	75835.8	Heat shock protein HtpG OS=Arthrospira platensis (strain NIES-39 / UTEX 3086 / IAM M-135) OX=696747 GN=htpG PE=4 SV=1
325	A0A9J7B6Q4|A0A9J7B6Q4_ARTPT	232.674	8.26	5	2	7	57710.7	Cyanobacterial porin OS=Arthrospira platensis C1 OX=459495 GN=APLC1_3276 PE=3 SV=1	CarbamidometilTodos
325	A0A9W4EJ47|A0A9W4EJ47_ARTPN	232.674	8.26	5	2	7	57620.6	Uncharacterized protein OS=Arthrospira platensis (strain NIES-39 / UTEX 3086 / IAM M-135) OX=696747 GN=NIES39_C01840 PE=4 SV=1	CarbamidometilTodos
323	A0A9W4EN24|A0A9W4EN24_ARTPN	232.661	19.5	4	4	9	25511.4	Probable short-chain dehydrogenase OS=Arthrospira platensis (strain NIES-39 / UTEX 3086 / IAM M-135) OX=696747 GN=NIES39_M02540 PE=4 SV=1	Oxidation (M)
168	A0A9W3ZL65|A0A9W3ZL65_ARTPN	232.476	28.32	5	5	12	19051	Uncharacterized protein OS=Arthrospira platensis (strain NIES-39 / UTEX 3086 / IAM M-135) OX=696747 GN=NIES39_K02970 PE=4 SV=1	Oxidation (M)
168	A0A9J7AZK4|A0A9J7AZK4_ARTPT	232.476	28.32	5	5	12	19180.1	Uncharacterized protein OS=Arthrospira platensis C1 OX=459495 GN=APLC1_1006 PE=4 SV=1	Oxidation (M)
294	A0A9W4ELG1|A0A9W4ELG1_ARTPN	232.394	22.73	4	4	8	22030.3	ATP-dependent Clp protease proteolytic subunit OS=Arthrospira platensis (strain NIES-39 / UTEX 3086 / IAM M-135) OX=696747 GN=clpP PE=4 SV=1	Oxidation (M)
381	A0A9W3ZEW0|A0A9W3ZEW0_ARTPN	232.117	10.84	4	4	7	44646.6	4-hydroxy-3-methylbut-2-en-1-yl diphosphate synthase OS=Arthrospira platensis (strain NIES-39 / UTEX 3086 / IAM M-135) OX=696747 GN=ispG PE=4 SV=1
357	A0A9W3ZHT4|A0A9W3ZHT4_ARTPN	231.759	13.12	4	4	9	38453.4	Pyruvate dehydrogenase E1 alpha subunit OS=Arthrospira platensis (strain NIES-39 / UTEX 3086 / IAM M-135) OX=696747 GN=NIES39_L03130 PE=4 SV=1
357	A0A9J7B4R3|A0A9J7B4R3_ARTPT	231.759	13.12	4	4	9	38480.5	Pyruvate dehydrogenase E1 component subunit alpha OS=Arthrospira platensis C1 OX=459495 GN=pdhA PE=4 SV=1
317	A0A9W3ZKG0|A0A9W3ZKG0_ARTPN	231.629	17.69	4	4	11	32496.7	30S ribosomal protein S1 OS=Arthrospira platensis (strain NIES-39 / UTEX 3086 / IAM M-135) OX=696747 GN=rpsA PE=4 SV=1	Oxidation (M)
324	A0A9W3ZNA3|A0A9W3ZNA3_ARTPN	230.295	5.78	5	2	8	96989.4	Glycogen phosphorylase OS=Arthrospira platensis (strain NIES-39 / UTEX 3086 / IAM M-135) OX=696747 GN=glgP PE=4 SV=1
275	A0A9W3ZFE4|A0A9W3ZFE4_ARTPN	229.723	15.54	5	5	6	38201	Phospho-2-dehydro-3-deoxyheptonate aldolase OS=Arthrospira platensis (strain NIES-39 / UTEX 3086 / IAM M-135) OX=696747 GN=ccmA PE=4 SV=1
275	A0A9J7BB57|A0A9J7BB57_ARTPT	229.723	15.54	5	5	6	38274.1	3-deoxy-D-arabinoheptulosonate-7-phosphate synthase OS=Arthrospira platensis C1 OX=459495 GN=APLC1_4156 PE=4 SV=1
333	A0A9J7B4Q2|A0A9J7B4Q2_ARTPT	228.856	13.27	4	4	6	36907.5	ABC-2 type transport system ATP-binding protein OS=Arthrospira platensis C1 OX=459495 GN=APLC1_2236 PE=4 SV=1	CarbamidometilTodos
333	A0A9W3ZIZ3|A0A9W3ZIZ3_ARTPN	228.856	13.27	4	4	6	36907.6	ABC transporter ATP-binding protein OS=Arthrospira platensis (strain NIES-39 / UTEX 3086 / IAM M-135) OX=696747 GN=NIES39_B00490 PE=4 SV=1	CarbamidometilTodos
247	A0A9J7B518|A0A9J7B518_ARTPT	228.559	43.75	5	5	13	12588.7	Nitrogen regulatory protein P-II OS=Arthrospira platensis C1 OX=459495 GN=APLC1_1444 PE=3 SV=1	Oxidation (M)
247	S4UUT6|S4UUT6_ARTPT	228.559	43.75	5	5	13	12588.7	Nitrogen regulatory protein P-II OS=Arthrospira platensis PCC 7345 OX=129975 PE=3 SV=1	Oxidation (M)
247	A0A9W3ZGH2|A0A9W3ZGH2_ARTPN	228.559	43.75	5	5	13	12588.7	Nitrogen regulatory protein P-II OS=Arthrospira platensis (strain NIES-39 / UTEX 3086 / IAM M-135) OX=696747 GN=glnB PE=4 SV=1	Oxidation (M)
251	A0A9D4TJ26|A0A9D4TJ26_CHLVU	228.359	4.22	4	2	11	94185.2	ferredoxin--NADP(+) reductase OS=Chlorella vulgaris OX=3077 GN=D9Q98_006815 PE=3 SV=1	Deoxy; Oxidation (M)
261	A0A9J7B483|A0A9J7B483_ARTPT	228.01	17.05	6	6	8	44312.8	Ferrochelatase OS=Arthrospira platensis C1 OX=459495 GN=hemH PE=3 SV=1	Oxidation (M)
261	A0A9W3ZG72|A0A9W3ZG72_ARTPN	228.01	17.05	6	6	8	44227.7	Ferrochelatase OS=Arthrospira platensis (strain NIES-39 / UTEX 3086 / IAM M-135) OX=696747 GN=hemH PE=4 SV=1	Oxidation (M)
387	A0A9W3ZE29|A0A9W3ZE29_ARTPN	227.377	26.28	4	4	8	17235.5	Uncharacterized protein OS=Arthrospira platensis (strain NIES-39 / UTEX 3086 / IAM M-135) OX=696747 GN=NIES39_A03710 PE=4 SV=1
316	A0A9W3ZM43|A0A9W3ZM43_ARTPN	226.804	10.1	5	5	9	63781.6	Probable flavoprotein OS=Arthrospira platensis (strain NIES-39 / UTEX 3086 / IAM M-135) OX=696747 GN=NIES39_O01290 PE=4 SV=1	CarbamidometilTodos
246	A0A9W3ZKT3|A0A9W3ZKT3_ARTPN	226.739	21.41	6	6	13	36067.6	Pyruvate dehydrogenase E1 beta subunit OS=Arthrospira platensis (strain NIES-39 / UTEX 3086 / IAM M-135) OX=696747 GN=pdhB PE=4 SV=1	CarbamidometilTodos
246	A0A9J7BEM4|A0A9J7BEM4_ARTPT	226.739	21.41	6	6	13	36081.6	Pyruvate dehydrogenase E1 component subunit beta OS=Arthrospira platensis C1 OX=459495 GN=APLC1_6088 PE=4 SV=1	CarbamidometilTodos
336	A0A9W3ZDV9|A0A9W3ZDV9_ARTPN	226.558	26.7	4	4	7	19319.8	Uncharacterized protein OS=Arthrospira platensis (strain NIES-39 / UTEX 3086 / IAM M-135) OX=696747 GN=NIES39_D03600 PE=4 SV=1
289	A0A9W3ZDX6|A0A9W3ZDX6_ARTPN	226.254	22.73	5	5	5	24134	Phycocyanin alpha phycocyanobilin lyase related protein OS=Arthrospira platensis (strain NIES-39 / UTEX 3086 / IAM M-135) OX=696747 GN=NIES39_D03910 PE=4 SV=1
212	A0A9J7BA66|A0A9J7BA66_ARTPT	225.925	22.78	7	7	8	37838.2	ATP-dependent 6-phosphofructokinase OS=Arthrospira platensis C1 OX=459495 GN=pfkA PE=3 SV=1	CarbamidometilTodos
212	A0A9W3ZK67|A0A9W3ZK67_ARTPN	225.925	22.78	7	7	8	37880.3	6-phosphofructokinase OS=Arthrospira platensis (strain NIES-39 / UTEX 3086 / IAM M-135) OX=696747 GN=pfkA PE=4 SV=1	CarbamidometilTodos
385	A0A9W3ZPH8|A0A9W3ZPH8_ARTPN	225.893	41.32	4	4	6	13914.7	Uncharacterized protein OS=Arthrospira platensis (strain NIES-39 / UTEX 3086 / IAM M-135) OX=696747 GN=NIES39_H00980 PE=4 SV=1
385	A0A9J7BE83|A0A9J7BE83_ARTPT	225.893	41.32	4	4	6	13914.7	Quinol monooxygenase YgiN OS=Arthrospira platensis C1 OX=459495 GN=APLC1_4426 PE=4 SV=1
328	A0A9D4TRC9|A0A9D4TRC9_CHLVU	225.863	19.77	5	5	5	35542	Malate dehydrogenase OS=Chlorella vulgaris OX=3077 GN=D9Q98_004174 PE=3 SV=1
393	A0A9D4TRH4|A0A9D4TRH4_CHLVU	225.713	14.74	4	3	8	32954	Ribosomal protein OS=Chlorella vulgaris OX=3077 GN=D9Q98_004175 PE=3 SV=1	CarbamidometilTodos
305	A0A3P3ZKU1|A0A3P3ZKU1_ARTPT	224.457	9.39	5	5	8	63537.1	succinate dehydrogenase OS=Arthrospira platensis OX=118562 GN=A-sdhA PE=2 SV=1
305	A0A9W3ZHZ7|A0A9W3ZHZ7_ARTPN	224.457	9.39	5	5	8	63526.1	Succinate dehydrogenase flavoprotein OS=Arthrospira platensis (strain NIES-39 / UTEX 3086 / IAM M-135) OX=696747 GN=NIES39_H00850 PE=4 SV=1
252	A0A9D4Z133|A0A9D4Z133_CHLVU	224.268	11.94	5	3	10	48246.3	Elongation factor Tu OS=Chlorella vulgaris OX=3077 GN=D9Q98_005959 PE=3 SV=1	CarbamidometilTodos; Cysteine oxidation to cysteic acid; Deamidation (NQ); Formylation
399	A0A9W3ZID9|A0A9W3ZID9_ARTPN	224.176	16.6	4	4	7	27582.3	Methionine aminopeptidase OS=Arthrospira platensis (strain NIES-39 / UTEX 3086 / IAM M-135) OX=696747 GN=NIES39_M00650 PE=4 SV=1	CarbamidometilTodos
386	A0A9J7BBR6|A0A9J7BBR6_ARTPT	223.859	12.3	4	4	8	48544.4	Adenylosuccinate lyase OS=Arthrospira platensis C1 OX=459495 GN=APLC1_5034 PE=3 SV=1
386	A0A9W3ZMA3|A0A9W3ZMA3_ARTPN	223.859	12.3	4	4	8	48614.6	Adenylosuccinate lyase OS=Arthrospira platensis (strain NIES-39 / UTEX 3086 / IAM M-135) OX=696747 GN=purB PE=4 SV=1
149	A0A9J7B2K9|A0A9J7B2K9_ARTPT	222.95	19.34	6	2	14	44719.2	Dihydrolipoamide acetyltransferase component of pyruvate dehydrogenase complex OS=Arthrospira platensis C1 OX=459495 GN=APLC1_2215 PE=3 SV=1	CarbamidometilTodos; Oxidation (M)
367	A0A9W4ELW3|A0A9W4ELW3_ARTPN	221.177	52.75	4	4	5	10305.6	Single-stranded DNA-binding protein OS=Arthrospira platensis (strain NIES-39 / UTEX 3086 / IAM M-135) OX=696747 GN=ssb PE=4 SV=1
282	P48293|RECA_ARTPT	219.834	19.73	5	5	5	39193.4	Protein RecA OS=Arthrospira platensis OX=118562 GN=recA PE=3 SV=1
282	A0A9W3ZDY9|A0A9W3ZDY9_ARTPN	219.834	19.73	5	5	5	39193.4	Recombination protein RecA OS=Arthrospira platensis (strain NIES-39 / UTEX 3086 / IAM M-135) OX=696747 GN=recA PE=4 SV=1
309	A0A9W3ZJQ1|A0A9W3ZJQ1_ARTPN	219.704	10.92	5	5	6	55615	Uncharacterized protein OS=Arthrospira platensis (strain NIES-39 / UTEX 3086 / IAM M-135) OX=696747 GN=NIES39_J01270 PE=4 SV=1
347	A0A9W3Z971|A0A9W3Z971_ARTPN	219.139	13.7	4	4	5	40319	Magnesium chelatase ChlI subunit OS=Arthrospira platensis (strain NIES-39 / UTEX 3086 / IAM M-135) OX=696747 GN=chlI PE=4 SV=1
347	Q1KMR7|Q1KMR7_ARTPT	219.139	15.02	4	4	5	36878.2	Mg-protoporphyrin IX chelatase (Fragment) OS=Arthrospira platensis OX=118562 PE=3 SV=1
391	A0A9W3ZJV1|A0A9W3ZJV1_ARTPN	219.06	21.99	4	4	7	26613	Triosephosphate isomerase OS=Arthrospira platensis (strain NIES-39 / UTEX 3086 / IAM M-135) OX=696747 GN=tpi PE=4 SV=1	CarbamidometilTodos
191	A0A9W3ZB01|A0A9W3ZB01_ARTPN	218.648	31.91	4	4	18	14982.6	50S ribosomal protein L11 OS=Arthrospira platensis (strain NIES-39 / UTEX 3086 / IAM M-135) OX=696747 GN=rplK PE=4 SV=1	Oxidation (M)
345	A0A9D4TTL9|A0A9D4TTL9_CHLVU	217.896	13.8	4	4	9	30718.7	33kDa oxygen evolving protein of photosystem II OS=Chlorella vulgaris OX=3077 GN=D9Q98_002581 PE=3 SV=1
392	A0A9W3ZL33|A0A9W3ZL33_ARTPN	216.565	8.6	4	4	7	48324.1	Dihydroorotase OS=Arthrospira platensis (strain NIES-39 / UTEX 3086 / IAM M-135) OX=696747 GN=pyrC PE=4 SV=1
249	A0A9W3ZBR2|A0A9W3ZBR2_ARTPN	215.915	9.88	6	6	7	71600.3	Molecular chaperone DnaK OS=Arthrospira platensis (strain NIES-39 / UTEX 3086 / IAM M-135) OX=696747 GN=dnaK PE=4 SV=1
376	A0A9W3ZJP2|A0A9W3ZJP2_ARTPN	215.62	27.62	4	4	10	21164.6	Translation initiation factor IF-3 OS=Arthrospira platensis (strain NIES-39 / UTEX 3086 / IAM M-135) OX=696747 GN=infC PE=4 SV=1
310	A0A9D4YWU3|A0A9D4YWU3_CHLVU	215.124	24.44	5	3	13	20120.1	Ribulose bisphosphate carboxylase small subunit, chloroplastic OS=Chlorella vulgaris OX=3077 GN=RBCS PE=3 SV=1	Oxidation (M)
377	A0A9W3ZJY9|A0A9W3ZJY9_ARTPN	214.492	23.91	4	4	5	19478.4	Uncharacterized protein OS=Arthrospira platensis (strain NIES-39 / UTEX 3086 / IAM M-135) OX=696747 GN=NIES39_J02520 PE=4 SV=1
353	J7G250|J7G250_ARTPT	214.301	14.66	4	4	6	37071.8	Cell shape-determining protein MreB OS=Arthrospira platensis ZJU0103 OX=1054841 GN=mreB PE=3 SV=1
353	J7FXH7|J7FXH7_ARTPT	214.301	14.66	4	4	6	37099.8	Cell shape-determining protein MreB OS=Arthrospira platensis ZJU0103/S OX=1054842 GN=mreB PE=3 SV=1
353	G0YSA4|G0YSA4_ARTPT	214.301	16.35	4	4	6	32819	Rod shape-determining protein (Fragment) OS=Arthrospira platensis ZJU0104/S OX=1054844 GN=mreb PE=3 SV=1
353	G0YSA1|G0YSA1_ARTPT	214.301	16.35	4	4	6	32791	Rod shape-determining protein (Fragment) OS=Arthrospira platensis ZJU0103 OX=1054841 GN=mreb PE=3 SV=1
353	G0YSA6|G0YSA6_ARTPT	214.301	16.35	4	4	6	32819	Rod shape-determining protein (Fragment) OS=Arthrospira platensis ZJU0112/S OX=1054847 GN=mreb PE=3 SV=1
353	A0A9W3ZMI9|A0A9W3ZMI9_ARTPN	214.301	14.66	4	4	6	37099.8	Rod shape-determining protein OS=Arthrospira platensis (strain NIES-39 / UTEX 3086 / IAM M-135) OX=696747 GN=mreB PE=4 SV=1
353	G0YSA7|G0YSA7_ARTPT	214.301	16.35	4	4	6	32819	Rod shape-determining protein (Fragment) OS=Arthrospira platensis ZJU0117 OX=1054848 GN=mreb PE=3 SV=1
353	G0YSA5|G0YSA5_ARTPT	214.301	16.35	4	4	6	32819	Rod shape-determining protein (Fragment) OS=Arthrospira platensis ZJU0112 OX=1054846 GN=mreb PE=3 SV=1
353	C0KJP8|C0KJP8_ARTPT	214.301	15.18	4	4	6	35607.2	Cell shape-determining protein MreB OS=Arthrospira platensis FACHB-869 OX=595467 GN=mreB PE=3 SV=1
353	G0YSA3|G0YSA3_ARTPT	214.301	16.35	4	4	6	32819	Rod shape-determining protein (Fragment) OS=Arthrospira platensis ZJU0104 OX=1054843 GN=mreb PE=3 SV=1
321	A0A9W4EJA0|A0A9W4EJA0_ARTPN	214.231	6.19	5	5	6	98916.8	Aminopeptidase OS=Arthrospira platensis (strain NIES-39 / UTEX 3086 / IAM M-135) OX=696747 GN=NIES39_C02330 PE=4 SV=1
332	A0A9W4EL40|A0A9W4EL40_ARTPN	213.378	25.27	4	4	6	20842.5	dTDP-4-dehydrorhamnose 3,5-epimerase OS=Arthrospira platensis (strain NIES-39 / UTEX 3086 / IAM M-135) OX=696747 GN=rfbC PE=4 SV=1
332	A0A9J7BFW1|A0A9J7BFW1_ARTPT	213.378	25.27	4	4	6	20797.5	dTDP-4-dehydrorhamnose 3,5-epimerase OS=Arthrospira platensis C1 OX=459495 GN=APLC1_4392 PE=3 SV=1
284	A0A9J7BDX1|A0A9J7BDX1_ARTPT	212.851	13.5	5	5	10	47444.2	Histidinol dehydrogenase OS=Arthrospira platensis C1 OX=459495 GN=hisD PE=3 SV=1
284	A0A9W4EKN0|A0A9W4EKN0_ARTPN	212.851	13.5	5	5	10	47391.1	Histidinol dehydrogenase OS=Arthrospira platensis (strain NIES-39 / UTEX 3086 / IAM M-135) OX=696747 GN=hisD PE=4 SV=1
263	A0A9W3ZLZ2|A0A9W3ZLZ2_ARTPN	212.839	24.41	5	5	12	27408.4	Short-chain dehydrogenase OS=Arthrospira platensis (strain NIES-39 / UTEX 3086 / IAM M-135) OX=696747 GN=NIES39_Q00760 PE=4 SV=1	CarbamidometilTodos
269	A0A9D4TV63|A0A9D4TV63_CHLVU	212.664	19.34	4	2	9	25999.4	Chlorophyll a-b binding protein, chloroplastic OS=Chlorella vulgaris OX=3077 GN=D9Q98_001760 PE=3 SV=1	Asn->Arg substitution; CarbamidometilTodos; Oxidation (M)
245	A0A9W3ZK87|A0A9W3ZK87_ARTPN	212.315	9.01	6	6	10	75230.4	Ferredoxin-sulfite reductase OS=Arthrospira platensis (strain NIES-39 / UTEX 3086 / IAM M-135) OX=696747 GN=sir PE=4 SV=1
344	A0A9W3ZFC4|A0A9W3ZFC4_ARTPN	212.301	12.28	4	4	10	44137.7	Citrate synthase OS=Arthrospira platensis (strain NIES-39 / UTEX 3086 / IAM M-135) OX=696747 GN=gltA PE=4 SV=1
301	A0A9W3ZSU1|A0A9W3ZSU1_ARTPN	212.299	11.43	5	5	6	50863.2	Glycoside hydrolase, family 25 OS=Arthrospira platensis (strain NIES-39 / UTEX 3086 / IAM M-135) OX=696747 GN=NIES39_L06060 PE=4 SV=1
348	A0A9W3ZMH3|A0A9W3ZMH3_ARTPN	211.743	7.48	4	4	7	64102.5	Bacteriophage major tail sheath protein OS=Arthrospira platensis (strain NIES-39 / UTEX 3086 / IAM M-135) OX=696747 GN=NIES39_R00900 PE=4 SV=1
359	A0A9J7BEA5|A0A9J7BEA5_ARTPT	211.514	27.59	4	4	6	13216.4	Large ribosomal subunit protein bL17 OS=Arthrospira platensis C1 OX=459495 GN=rplQ PE=3 SV=1
359	A0A9W3ZLC0|A0A9W3ZLC0_ARTPN	211.514	27.59	4	4	6	13202.4	50S ribosomal protein L17 OS=Arthrospira platensis (strain NIES-39 / UTEX 3086 / IAM M-135) OX=696747 GN=rplQ PE=4 SV=1
337	A0A9W3ZDW5|A0A9W3ZDW5_ARTPN	211.43	59.09	4	4	7	9731.24	Uncharacterized protein OS=Arthrospira platensis (strain NIES-39 / UTEX 3086 / IAM M-135) OX=696747 GN=NIES39_D03760 PE=4 SV=1	CarbamidometilTodos
390	A0A9W3ZQY8|A0A9W3ZQY8_ARTPN	210.9	28.89	3	3	4	15363	Uncharacterized protein OS=Arthrospira platensis (strain NIES-39 / UTEX 3086 / IAM M-135) OX=696747 GN=NIES39_O04500 PE=4 SV=1	Oxidation (M)
433	A0A9W4EP41|A0A9W4EP41_ARTPN	210.766	23.42	3	3	5	17783.9	Uncharacterized protein OS=Arthrospira platensis (strain NIES-39 / UTEX 3086 / IAM M-135) OX=696747 GN=NIES39_Q02660 PE=4 SV=1
290	A0A9W3ZLL4|A0A9W3ZLL4_ARTPN	210.383	16.8	5	5	7	38924.4	Uncharacterized protein OS=Arthrospira platensis (strain NIES-39 / UTEX 3086 / IAM M-135) OX=696747 GN=NIES39_R01110 PE=4 SV=1
418	A0A9W3ZDS2|A0A9W3ZDS2_ARTPN	210.17	20.36	3	3	8	18018.2	Uncharacterized protein OS=Arthrospira platensis (strain NIES-39 / UTEX 3086 / IAM M-135) OX=696747 GN=NIES39_A01750 PE=4 SV=1
418	A0A9J7AZC3|A0A9J7AZC3_ARTPT	210.17	18.99	3	3	8	19394.8	Lipoprotein OS=Arthrospira platensis C1 OX=459495 GN=APLC1_0160 PE=4 SV=1
363	A0A9W3ZQU4|A0A9W3ZQU4_ARTPN	209.644	40.74	3	3	7	8688.1	Uncharacterized protein OS=Arthrospira platensis (strain NIES-39 / UTEX 3086 / IAM M-135) OX=696747 GN=NIES39_O04050 PE=4 SV=1	Deamidation (NQ)
461	A0A9D4TEM6|A0A9D4TEM6_CHLVU	209.571	6.36	3	2	7	55503.4	Photosystem II CP47 reaction center protein (Fragment) OS=Chlorella vulgaris OX=3077 GN=D9Q98_010752 PE=3 SV=1
461	A0A650ANX2|A0A650ANX2_CHLVU	209.571	6.3	3	2	7	56130.1	Photosystem II CP47 reaction center protein OS=Chlorella vulgaris OX=3077 GN=psbB PE=3 SV=1
461	P56307|PSBB_CHLVU	209.571	6.3	3	2	7	56130.1	Photosystem II CP47 reaction center protein OS=Chlorella vulgaris OX=3077 GN=psbB PE=3 SV=1
311	A0A9W4EMP8|A0A9W4EMP8_ARTPN	209.426	6.87	5	5	9	97542.1	Leucyl-tRNA synthetase OS=Arthrospira platensis (strain NIES-39 / UTEX 3086 / IAM M-135) OX=696747 GN=leuS PE=4 SV=1
380	A0A9W3ZAD5|A0A9W3ZAD5_ARTPN	208.988	32.54	4	4	7	19528.1	NADH dehydrogenase subunit J OS=Arthrospira platensis (strain NIES-39 / UTEX 3086 / IAM M-135) OX=696747 GN=ndhJ PE=4 SV=1	CarbamidometilTodos
463	A0A9W4EIR1|A0A9W4EIR1_ARTPN	208.378	32.93	3	3	5	9336.63	Photosystem II cytochrome b559 alpha subunit OS=Arthrospira platensis (strain NIES-39 / UTEX 3086 / IAM M-135) OX=696747 GN=psbE PE=4 SV=1
416	A0A9D4YUL0|A0A9D4YUL0_CHLVU	208.375	15.38	3	3	7	24294.1	Uncharacterized protein OS=Chlorella vulgaris OX=3077 GN=D9Q98_006994 PE=3 SV=1	CarbamidometilTodos
318	A0A9J7B6Z6|A0A9J7B6Z6_ARTPT	207.821	25.1	5	5	8	26776.1	Protein phosphatase OS=Arthrospira platensis C1 OX=459495 GN=APLC1_3714 PE=4 SV=1	CarbamidometilTodos; Carboxymethyl
318	A0A9W4EN09|A0A9W4EN09_ARTPN	207.821	25.1	5	5	8	26847.1	Probable protein phosphatase OS=Arthrospira platensis (strain NIES-39 / UTEX 3086 / IAM M-135) OX=696747 GN=NIES39_M02650 PE=4 SV=1	CarbamidometilTodos; Carboxymethyl
379	A0A9W3ZGP1|A0A9W3ZGP1_ARTPN	207.702	13.73	4	4	6	31405.4	Uncharacterized protein OS=Arthrospira platensis (strain NIES-39 / UTEX 3086 / IAM M-135) OX=696747 GN=NIES39_D01840 PE=4 SV=1
281	A0A9W3ZU84|A0A9W3ZU84_ARTPN	207.231	13.73	5	5	6	51319.2	Band 7 protein OS=Arthrospira platensis (strain NIES-39 / UTEX 3086 / IAM M-135) OX=696747 GN=NIES39_Q01230 PE=4 SV=1
279	A0A9W3ZC28|A0A9W3ZC28_ARTPN	206.699	31.82	4	4	7	15286.1	Peptide methionine sulfoxide reductase MsrB OS=Arthrospira platensis (strain NIES-39 / UTEX 3086 / IAM M-135) OX=696747 GN=msrB PE=4 SV=1	CarbamidometilTodos; Oxidation (M)
279	A0A9J7AYV7|A0A9J7AYV7_ARTPT	206.699	31.82	4	4	7	15329.2	Peptide methionine sulfoxide reductase MsrB OS=Arthrospira platensis C1 OX=459495 GN=msrB PE=3 SV=1	CarbamidometilTodos; Oxidation (M)
368	A0A9W3ZCH5|A0A9W3ZCH5_ARTPN	205.665	19.28	4	4	5	25364.6	Transcription antitermination protein NusG OS=Arthrospira platensis (strain NIES-39 / UTEX 3086 / IAM M-135) OX=696747 GN=nusG PE=4 SV=1
319	A0A9D4TVY0|A0A9D4TVY0_CHLVU	205.374	10.44	5	4	7	73095.1	Acetyl-coenzyme A synthetase OS=Chlorella vulgaris OX=3077 GN=D9Q98_002176 PE=3 SV=1	CarbamidometilTodos; Dehydration; Dihydroxy
266	A0A9W3ZJK0|A0A9W3ZJK0_ARTPN	205.29	6.49	5	5	10	96864.9	Alanyl-tRNA synthetase OS=Arthrospira platensis (strain NIES-39 / UTEX 3086 / IAM M-135) OX=696747 GN=alaS PE=4 SV=1
447	A0A9W4EJK6|A0A9W4EJK6_ARTPN	204.88	24.48	3	3	6	15862.2	Uncharacterized protein OS=Arthrospira platensis (strain NIES-39 / UTEX 3086 / IAM M-135) OX=696747 GN=NIES39_D01270 PE=4 SV=1
447	A0A9J7BFE8|A0A9J7BFE8_ARTPT	204.88	30.43	3	3	6	12626.3	Uncharacterized protein OS=Arthrospira platensis C1 OX=459495 GN=APLC1_4862 PE=4 SV=1
237	A0A9D4TXZ2|A0A9D4TXZ2_CHLVU	204.861	10.19	6	3	11	73002.2	Uncharacterized protein OS=Chlorella vulgaris OX=3077 GN=D9Q98_000331 PE=3 SV=1
352	A0A9W3ZDH8|A0A9W3ZDH8_ARTPN	204.749	20.28	4	4	9	24051.4	Uncharacterized protein OS=Arthrospira platensis (strain NIES-39 / UTEX 3086 / IAM M-135) OX=696747 GN=NIES39_D01640 PE=4 SV=1
397	A0A9W3ZC67|A0A9W3ZC67_ARTPN	204.651	23.46	4	4	5	18213.1	Rhodanese-like domain protein OS=Arthrospira platensis (strain NIES-39 / UTEX 3086 / IAM M-135) OX=696747 GN=NIES39_D01550 PE=4 SV=1
364	A0A9W3ZTV5|A0A9W3ZTV5_ARTPN	204.445	25.52	4	4	7	20417	Pentapeptide repeat-containing protein OS=Arthrospira platensis (strain NIES-39 / UTEX 3086 / IAM M-135) OX=696747 GN=NIES39_N00510 PE=4 SV=1
414	A0A9J7BCH6|A0A9J7BCH6_ARTPT	203.077	19.4	3	3	7	21762.7	6,7-dimethyl-8-ribityllumazine synthase OS=Arthrospira platensis C1 OX=459495 GN=ribH PE=3 SV=1	CarbamidometilTodos
414	A0A9W3ZKW5|A0A9W3ZKW5_ARTPN	203.077	19.4	3	3	7	21722.7	Riboflavin synthase beta chain OS=Arthrospira platensis (strain NIES-39 / UTEX 3086 / IAM M-135) OX=696747 GN=ribH PE=4 SV=1	CarbamidometilTodos
366	A0A9W3ZD49|A0A9W3ZD49_ARTPN	202.661	26.97	4	4	5	17078.8	50S ribosomal protein L13 OS=Arthrospira platensis (strain NIES-39 / UTEX 3086 / IAM M-135) OX=696747 GN=rplM PE=4 SV=1
272	A0A9W4ELL7|A0A9W4ELL7_ARTPN	202.482	47.62	5	4	9	12066.1	30S ribosomal protein S10 OS=Arthrospira platensis (strain NIES-39 / UTEX 3086 / IAM M-135) OX=696747 GN=rpsJ PE=4 SV=1	CarbamidometilTodos
272	A0A9J7B160|A0A9J7B160_ARTPT	202.482	47.62	5	4	9	12066.1	Small ribosomal subunit protein uS10 OS=Arthrospira platensis C1 OX=459495 GN=rpsJ PE=3 SV=1	CarbamidometilTodos
272	P48852|RS10_ARTPT	202.482	47.62	5	4	9	12066.1	Small ribosomal subunit protein uS10 OS=Arthrospira platensis OX=118562 GN=rpsJ PE=3 SV=1	CarbamidometilTodos
349	A0A9W4ENU0|A0A9W4ENU0_ARTPN	202.261	7.26	4	4	7	63378.9	Pyruvate kinase OS=Arthrospira platensis (strain NIES-39 / UTEX 3086 / IAM M-135) OX=696747 GN=NIES39_P00240 PE=4 SV=1
349	A0A9J7BGY8|A0A9J7BGY8_ARTPT	202.261	7.26	4	4	7	63396.9	Pyruvate kinase OS=Arthrospira platensis C1 OX=459495 GN=APLC1_5976 PE=3 SV=1
371	A0A9J7BIH1|A0A9J7BIH1_ARTPT	201.911	27.07	3	3	12	14860.4	Small ribosomal subunit protein uS8 OS=Arthrospira platensis C1 OX=459495 GN=rpsH PE=3 SV=1	Oxidation (M)
371	A0A9W3ZHK2|A0A9W3ZHK2_ARTPN	201.911	27.07	3	3	12	14832.3	30S ribosomal protein S8 OS=Arthrospira platensis (strain NIES-39 / UTEX 3086 / IAM M-135) OX=696747 GN=rpsH PE=4 SV=1	Oxidation (M)
488	A0A9W4EM00|A0A9W4EM00_ARTPN	201.823	6.7	3	3	6	67563.9	Aspartyl-tRNA synthetase OS=Arthrospira platensis (strain NIES-39 / UTEX 3086 / IAM M-135) OX=696747 GN=aspS PE=4 SV=1
474	A0A9W3ZQ08|A0A9W3ZQ08_ARTPN	201.789	8.75	3	3	7	44674.5	Phosphoribosylamine--glycine ligase OS=Arthrospira platensis (strain NIES-39 / UTEX 3086 / IAM M-135) OX=696747 GN=purD PE=4 SV=1
474	A0A9J7BE61|A0A9J7BE61_ARTPT	201.789	8.71	3	3	7	44952.7	Phosphoribosylamine--glycine ligase OS=Arthrospira platensis C1 OX=459495 GN=purD PE=3 SV=1
287	A0A9W3ZK50|A0A9W3ZK50_ARTPN	201.698	30.88	3	3	7	15142.6	Uncharacterized protein OS=Arthrospira platensis (strain NIES-39 / UTEX 3086 / IAM M-135) OX=696747 GN=NIES39_L00790 PE=4 SV=1	Deamidation (NQ); Oxidation (M)
351	A0A9W3ZC80|A0A9W3ZC80_ARTPN	201.216	24.79	3	3	5	12652.3	Uncharacterized protein OS=Arthrospira platensis (strain NIES-39 / UTEX 3086 / IAM M-135) OX=696747 GN=NIES39_C00240 PE=4 SV=1	Oxidation (M)
300	A0A9W4EID9|A0A9W4EID9_ARTPN	200.892	11.88	5	5	7	52577.7	Asparaginyl-tRNA synthetase OS=Arthrospira platensis (strain NIES-39 / UTEX 3086 / IAM M-135) OX=696747 GN=asnS PE=4 SV=1
395	A0A9W3ZRH2|A0A9W3ZRH2_ARTPN	200.877	13.78	3	3	11	24417.6	Uncharacterized protein OS=Arthrospira platensis (strain NIES-39 / UTEX 3086 / IAM M-135) OX=696747 GN=NIES39_M02740 PE=4 SV=1	Oxidation (M)
476	A0A9W4ELX8|A0A9W4ELX8_ARTPN	200.482	23.95	3	3	6	17795.5	Uncharacterized protein OS=Arthrospira platensis (strain NIES-39 / UTEX 3086 / IAM M-135) OX=696747 GN=NIES39_K02590 PE=4 SV=1
451	A0A9W3ZLE2|A0A9W3ZLE2_ARTPN	200.293	32	3	3	3	11994.8	30S ribosomal protein S14 OS=Arthrospira platensis (strain NIES-39 / UTEX 3086 / IAM M-135) OX=696747 GN=rpsN PE=4 SV=1	Oxidation (M)
326	A0A9W4EMT3|A0A9W4EMT3_ARTPN	199.526	9.43	5	5	8	60789.5	GMP synthase (Glutamine-hydrolyzing) OS=Arthrospira platensis (strain NIES-39 / UTEX 3086 / IAM M-135) OX=696747 GN=guaA PE=4 SV=1
330	A0A9J7BCN9|A0A9J7BCN9_ARTPT	199.475	7.16	4	4	6	61811.6	Outer membrane protein TolC OS=Arthrospira platensis C1 OX=459495 GN=APLC1_5358 PE=3 SV=1
330	A0A9W3ZDA6|A0A9W3ZDA6_ARTPN	199.475	5.82	4	4	6	75756.2	Outer membrane efflux protein OS=Arthrospira platensis (strain NIES-39 / UTEX 3086 / IAM M-135) OX=696747 GN=NIES39_D07410 PE=4 SV=1
420	A0A023HHT6|A0A023HHT6_AUXPR	198.085	8.24	3	3	6	39541.5	Photosystem II D2 protein OS=Auxenochlorella protothecoides OX=3075 GN=psbD PE=3 SV=1
420	P56319|PSBD_CHLVU	198.085	8.24	3	3	6	39429.4	Photosystem II D2 protein OS=Chlorella vulgaris OX=3077 GN=psbD PE=3 SV=1
420	A0A650ANN3|A0A650ANN3_CHLVU	198.085	8.24	3	3	6	39429.4	Photosystem II D2 protein OS=Chlorella vulgaris OX=3077 GN=psbD PE=3 SV=1
420	A0A650ANQ6|A0A650ANQ6_CHLVU	198.085	8.24	3	3	6	39445.4	Photosystem II D2 protein OS=Chlorella vulgaris OX=3077 GN=psbD PE=3 SV=1
432	A0A9W3ZID6|A0A9W3ZID6_ARTPN	198.075	17.51	3	3	6	19878.8	Uracil phosphoribosyltransferase OS=Arthrospira platensis (strain NIES-39 / UTEX 3086 / IAM M-135) OX=696747 GN=pyrR PE=4 SV=1
432	A0A9J7B544|A0A9J7B544_ARTPT	198.075	17.51	3	3	6	19920.9	Bifunctional protein PyrR OS=Arthrospira platensis C1 OX=459495 GN=pyrR PE=3 SV=1
382	A0A9W3Z9T2|A0A9W3Z9T2_ARTPN	197.906	7.92	4	4	6	62292.9	Uncharacterized protein OS=Arthrospira platensis (strain NIES-39 / UTEX 3086 / IAM M-135) OX=696747 GN=NIES39_A05350 PE=4 SV=1
358	A0A9J7BHN3|A0A9J7BHN3_ARTPT	197.103	10.17	4	4	8	52479.7	Isocitrate dehydrogenase [NADP] OS=Arthrospira platensis C1 OX=459495 GN=APLC1_5126 PE=4 SV=1	CarbamidometilTodos
358	A0A9W3ZKX5|A0A9W3ZKX5_ARTPN	197.103	10.17	4	4	8	52527.8	Isocitrate dehydrogenase OS=Arthrospira platensis (strain NIES-39 / UTEX 3086 / IAM M-135) OX=696747 GN=icd PE=4 SV=1	CarbamidometilTodos
422	A0A9J7BFG8|A0A9J7BFG8_ARTPT	196.949	31.71	3	3	7	9557	Small ribosomal subunit protein uS17 OS=Arthrospira platensis C1 OX=459495 GN=rpsQ PE=3 SV=1
422	A0A9W3ZG61|A0A9W3ZG61_ARTPN	196.949	31.71	3	3	7	9558.03	30S ribosomal protein S17 OS=Arthrospira platensis (strain NIES-39 / UTEX 3086 / IAM M-135) OX=696747 GN=rpsQ PE=4 SV=1
334	A0A9W4EJ27|A0A9W4EJ27_ARTPN	196.168	8.08	4	4	8	58026.4	2,3-bisphosphoglycerate-independent phosphoglycerate mutase OS=Arthrospira platensis (strain NIES-39 / UTEX 3086 / IAM M-135) OX=696747 GN=NIES39_B01040 PE=4 SV=1	CarbamidometilTodos
165	A0A9W3ZDN4|A0A9W3ZDN4_ARTPN	195.694	13.58	8	7	9	66731.3	Cell division control protein CDC48 homolog OS=Arthrospira platensis (strain NIES-39 / UTEX 3086 / IAM M-135) OX=696747 GN=NIES39_E01140 PE=4 SV=1
165	A0A9J7BFW3|A0A9J7BFW3_ARTPT	195.694	13.61	8	7	9	66679.2	Transitional endoplasmic reticulum ATPase OS=Arthrospira platensis C1 OX=459495 GN=APLC1_5596 PE=3 SV=1
467	A0A9W3ZKV6|A0A9W3ZKV6_ARTPN	195.481	6.86	3	3	3	77632.8	Prolyl endopeptidase OS=Arthrospira platensis (strain NIES-39 / UTEX 3086 / IAM M-135) OX=696747 GN=NIES39_Q01400 PE=4 SV=1
401	A0A9W4EK51|A0A9W4EK51_ARTPN	194.812	13.83	3	3	3	28987.8	Peptidoglycan-binding domain 1 protein OS=Arthrospira platensis (strain NIES-39 / UTEX 3086 / IAM M-135) OX=696747 GN=NIES39_D06270 PE=4 SV=1
469	A0A9W4EJM7|A0A9W4EJM7_ARTPN	194.675	26.2	3	3	5	20505.1	Uncharacterized protein OS=Arthrospira platensis (strain NIES-39 / UTEX 3086 / IAM M-135) OX=696747 GN=NIES39_D01130 PE=4 SV=1
304	A0A9W3Z9F9|A0A9W3Z9F9_ARTPN	194.604	25.93	5	5	9	20373.6	50S ribosomal protein L10 OS=Arthrospira platensis (strain NIES-39 / UTEX 3086 / IAM M-135) OX=696747 GN=rplJ PE=4 SV=1
338	A0A9W3ZRX5|A0A9W3ZRX5_ARTPN	194.13	10.79	3	2	6	37132.2	ABC transporter substrate-binding protein OS=Arthrospira platensis (strain NIES-39 / UTEX 3086 / IAM M-135) OX=696747 GN=NIES39_Q01090 PE=4 SV=1	Oxidation (M)
484	A0A9W4ELN6|A0A9W4ELN6_ARTPN	193.981	14.16	3	3	6	25417.5	Uncharacterized protein OS=Arthrospira platensis (strain NIES-39 / UTEX 3086 / IAM M-135) OX=696747 GN=NIES39_K00730 PE=4 SV=1
460	A0A9W3ZSG0|A0A9W3ZSG0_ARTPN	193.948	15.92	3	3	5	21741.9	50S ribosomal protein L25 OS=Arthrospira platensis (strain NIES-39 / UTEX 3086 / IAM M-135) OX=696747 GN=rplY PE=4 SV=1
460	A0A9J7BKN9|A0A9J7BKN9_ARTPT	193.948	15.92	3	3	5	21534.5	Large ribosomal subunit protein bL25 OS=Arthrospira platensis C1 OX=459495 GN=rplY PE=3 SV=1
350	A0A9W3Z947|A0A9W3Z947_ARTPN	193.034	18.64	4	4	7	31989.4	Uncharacterized protein OS=Arthrospira platensis (strain NIES-39 / UTEX 3086 / IAM M-135) OX=696747 GN=NIES39_A01740 PE=4 SV=1	Oxidation (M)
350	A0A9J7AXA3|A0A9J7AXA3_ARTPT	193.034	18.64	4	4	7	31989.4	Uncharacterized protein OS=Arthrospira platensis C1 OX=459495 GN=APLC1_0157 PE=4 SV=1	Oxidation (M)
273	A0A9W3ZBP2|A0A9W3ZBP2_ARTPN	192.997	13.84	4	4	9	39426.2	Uroporphyrinogen III decarboxylase OS=Arthrospira platensis (strain NIES-39 / UTEX 3086 / IAM M-135) OX=696747 GN=hemE PE=4 SV=1	Sodium adduct
241	A0A9W3ZME6|A0A9W3ZME6_ARTPN	192.876	19.73	3	3	13	16721.1	Uncharacterized protein OS=Arthrospira platensis (strain NIES-39 / UTEX 3086 / IAM M-135) OX=696747 GN=NIES39_R00450 PE=4 SV=1	CarbamidometilTodos; Oxidation (M)
375	A0A9W3ZJJ3|A0A9W3ZJJ3_ARTPN	192.48	21.48	3	3	7	16593.7	Uncharacterized protein OS=Arthrospira platensis (strain NIES-39 / UTEX 3086 / IAM M-135) OX=696747 GN=NIES39_J00520 PE=4 SV=1	Oxidation (M)
341	A0A9W3ZF40|A0A9W3ZF40_ARTPN	192.333	32.76	4	4	9	13377.1	30S ribosomal protein S6 OS=Arthrospira platensis (strain NIES-39 / UTEX 3086 / IAM M-135) OX=696747 GN=rpsF PE=4 SV=1	Oxidation (M)
430	A0A9W4ELG4|A0A9W4ELG4_ARTPN	191.741	8.98	3	3	5	45107.3	Uncharacterized protein OS=Arthrospira platensis (strain NIES-39 / UTEX 3086 / IAM M-135) OX=696747 GN=NIES39_J04380 PE=4 SV=1
271	A0A9W4EJ90|A0A9W4EJ90_ARTPN	191.731	10.71	4	4	7	50604.1	Dihydrolipoamide dehydrogenase OS=Arthrospira platensis (strain NIES-39 / UTEX 3086 / IAM M-135) OX=696747 GN=lpdA PE=4 SV=1	Deamidation (NQ); Dehydration; Oxidation (M)
372	A0A9W3ZS35|A0A9W3ZS35_ARTPN	191.648	10.27	4	4	5	48174.2	Modulator of DNA gyrase OS=Arthrospira platensis (strain NIES-39 / UTEX 3086 / IAM M-135) OX=696747 GN=tldD PE=4 SV=1
335	A0A9W3ZIR4|A0A9W3ZIR4_ARTPN	191.54	9.3	4	4	8	51744.9	Pyruvate kinase OS=Arthrospira platensis (strain NIES-39 / UTEX 3086 / IAM M-135) OX=696747 GN=NIES39_M02310 PE=4 SV=1
378	A0A9D4YXJ0|A0A9D4YXJ0_CHLVU	191.498	11.62	4	4	7	39433.2	ADP/ATP translocase OS=Chlorella vulgaris OX=3077 GN=D9Q98_004544 PE=3 SV=1	Ala->Gly substitution
340	A0A9W4EIW2|A0A9W4EIW2_ARTPN	191.279	15.99	4	4	9	34269	3'(2'),5'-bisphosphate nucleotidase OS=Arthrospira platensis (strain NIES-39 / UTEX 3086 / IAM M-135) OX=696747 GN=NIES39_B00270 PE=4 SV=1
340	Q3LS17|Q3LS17_ARTPT	191.279	15.99	4	4	9	34239	HalA OS=Arthrospira platensis OX=118562 GN=halA PE=4 SV=1
396	A0A9W3ZD93|A0A9W3ZD93_ARTPN	190.839	29.73	3	3	6	12712.1	Photosystem II Psb28 protein OS=Arthrospira platensis (strain NIES-39 / UTEX 3086 / IAM M-135) OX=696747 GN=psb28 PE=4 SV=1	Oxidation (M)
471	A0A9W4EIN7|A0A9W4EIN7_ARTPN	189.935	19.13	3	3	6	20220.2	Uncharacterized protein OS=Arthrospira platensis (strain NIES-39 / UTEX 3086 / IAM M-135) OX=696747 GN=NIES39_A07210 PE=4 SV=1
471	A0A9J7B2Y0|A0A9J7B2Y0_ARTPT	189.935	19.13	3	3	6	20200.2	DUF2854 domain-containing protein OS=Arthrospira platensis C1 OX=459495 GN=APLC1_0704 PE=4 SV=1
424	A0A9W3ZXE9|A0A9W3ZXE9_ARTPN	189.416	5.13	3	3	5	70689	Glucosamine--fructose-6-phosphate aminotransferase OS=Arthrospira platensis (strain NIES-39 / UTEX 3086 / IAM M-135) OX=696747 GN=glmS PE=4 SV=1
424	A0A9J7BHV8|A0A9J7BHV8_ARTPT	189.416	5.13	3	3	5	70750.1	Glutamine--fructose-6-phosphate aminotransferase [isomerizing] OS=Arthrospira platensis C1 OX=459495 GN=glmS PE=3 SV=1
267	A0A9W3ZFE8|A0A9W3ZFE8_ARTPN	189.415	8.65	4	4	7	48982.8	Na+/H+ antiporter OS=Arthrospira platensis (strain NIES-39 / UTEX 3086 / IAM M-135) OX=696747 GN=NIES39_C00590 PE=4 SV=1	Oxidation (M); Sodium adduct
267	A0A9J7B788|A0A9J7B788_ARTPT	189.415	8.89	4	4	7	47608.1	Sodium/proton antiporter NhaS3, CPA2 family OS=Arthrospira platensis C1 OX=459495 GN=APLC1_3391 PE=4 SV=1	Oxidation (M); Sodium adduct
421	A0A9W3ZI98|A0A9W3ZI98_ARTPN	189.023	18.18	3	3	7	14289.3	Photosystem II 11 kD protein OS=Arthrospira platensis (strain NIES-39 / UTEX 3086 / IAM M-135) OX=696747 GN=psb27 PE=4 SV=1
286	A0A9W3ZGR4|A0A9W3ZGR4_ARTPN	188.798	21.11	5	5	9	19719.3	Photosystem II oxygen-evolving complex protein PsbP OS=Arthrospira platensis (strain NIES-39 / UTEX 3086 / IAM M-135) OX=696747 GN=psbP2 PE=4 SV=1
398	A0A9W4EIM4|A0A9W4EIM4_ARTPN	188.698	10.65	4	4	8	43003	Arginine biosynthesis bifunctional protein ArgJ OS=Arthrospira platensis (strain NIES-39 / UTEX 3086 / IAM M-135) OX=696747 GN=argJ PE=4 SV=1
444	A0A9D4YYX5|A0A9D4YYX5_CHLVU	188.275	17.01	3	3	5	21593.8	Small ribosomal subunit protein uS7 domain-containing protein OS=Chlorella vulgaris OX=3077 GN=D9Q98_002529 PE=3 SV=1	CarbamidometilTodos
342	A0A9J7B565|A0A9J7B565_ARTPT	188.118	12.69	4	4	8	45377.1	NAD(P)H-quinone oxidoreductase subunit H OS=Arthrospira platensis C1 OX=459495 GN=ndhH PE=3 SV=1	Oxidation (M)
342	A0A9W4ENU8|A0A9W4ENU8_ARTPN	188.118	12.69	4	4	8	45400.1	NADH dehydrogenase subunit H OS=Arthrospira platensis (strain NIES-39 / UTEX 3086 / IAM M-135) OX=696747 GN=ndhH PE=4 SV=1	Oxidation (M)
458	A0A9J7B421|A0A9J7B421_ARTPT	187.855	43.82	3	3	6	10355.5	Ribonuclease H OS=Arthrospira platensis C1 OX=459495 GN=APLC1_2284 PE=4 SV=1
458	A0A9W3ZAP7|A0A9W3ZAP7_ARTPN	187.855	43.82	3	3	6	10355.5	Uncharacterized protein OS=Arthrospira platensis (strain NIES-39 / UTEX 3086 / IAM M-135) OX=696747 GN=NIES39_B00240 PE=4 SV=1
489	A0A9W3ZVQ3|A0A9W3ZVQ3_ARTPN	186.841	19.08	3	3	4	18559.4	Uncharacterized protein OS=Arthrospira platensis (strain NIES-39 / UTEX 3086 / IAM M-135) OX=696747 GN=NIES39_O05210 PE=4 SV=1	CarbamidometilTodos
465	A0A9W3ZAI9|A0A9W3ZAI9_ARTPN	186.436	6.29	3	3	4	58008.1	Glucose-6-phosphate 1-dehydrogenase OS=Arthrospira platensis (strain NIES-39 / UTEX 3086 / IAM M-135) OX=696747 GN=zwf PE=4 SV=1	CarbamidometilTodos
408	A0A9D4TYU6|A0A9D4TYU6_CHLVU	185.798	23.98	3	3	4	20930.2	NAC-A/B domain-containing protein OS=Chlorella vulgaris OX=3077 GN=D9Q98_000737 PE=4 SV=1	CarbamidometilTodos
402	A0A9W3ZMU6|A0A9W3ZMU6_ARTPN	185.364	27.67	3	3	4	17350.8	Uncharacterized protein OS=Arthrospira platensis (strain NIES-39 / UTEX 3086 / IAM M-135) OX=696747 GN=NIES39_H00410 PE=4 SV=1	CarbamidometilTodos
449	A0A9W4EKP8|A0A9W4EKP8_ARTPN	184.598	23.96	3	3	5	21577.6	Two-component response regulator OS=Arthrospira platensis (strain NIES-39 / UTEX 3086 / IAM M-135) OX=696747 GN=NIES39_E04180 PE=4 SV=1
400	A0A9W3ZLL3|A0A9W3ZLL3_ARTPN	184.59	6.51	3	3	4	55959.7	Glycerol kinase OS=Arthrospira platensis (strain NIES-39 / UTEX 3086 / IAM M-135) OX=696747 GN=glpK PE=4 SV=1	CarbamidometilTodos
365	A0A9W4EID2|A0A9W4EID2_ARTPN	184.358	20.98	4	4	9	23458.9	Uncharacterized protein OS=Arthrospira platensis (strain NIES-39 / UTEX 3086 / IAM M-135) OX=696747 GN=NIES39_A03440 PE=4 SV=1
339	A0A9W4EI57|A0A9W4EI57_ARTPN	184.079	26.2	4	4	6	20133	Uncharacterized protein/domain associated with GTPase-like protein OS=Arthrospira platensis (strain NIES-39 / UTEX 3086 / IAM M-135) OX=696747 GN=NIES39_A01930 PE=4 SV=1
486	A0A9W4EL77|A0A9W4EL77_ARTPN	183.831	28.47	3	3	4	14890.9	Uncharacterized protein OS=Arthrospira platensis (strain NIES-39 / UTEX 3086 / IAM M-135) OX=696747 GN=NIES39_J00860 PE=4 SV=1	CarbamidometilTodos
486	A0A9J7B9P6|A0A9J7B9P6_ARTPT	183.831	28.47	3	3	4	14890	Nucleotide-binding universal stress protein, UspA family OS=Arthrospira platensis C1 OX=459495 GN=APLC1_4272 PE=3 SV=1	CarbamidometilTodos
482	A0A9W3ZJM0|A0A9W3ZJM0_ARTPN	182.844	9.81	3	3	3	33933.7	Geranylgeranyl pyrophosphate synthase OS=Arthrospira platensis (strain NIES-39 / UTEX 3086 / IAM M-135) OX=696747 GN=crtE PE=4 SV=1
448	A0A9J7BCV5|A0A9J7BCV5_ARTPT	180.942	22.06	3	3	7	14982.1	Small ribosomal subunit protein uS9 OS=Arthrospira platensis C1 OX=459495 GN=rpsI PE=3 SV=1	CarbamidometilTodos
448	A0A9W3ZHL6|A0A9W3ZHL6_ARTPN	180.942	22.06	3	3	7	14994.1	30S ribosomal protein S9 OS=Arthrospira platensis (strain NIES-39 / UTEX 3086 / IAM M-135) OX=696747 GN=rpsI PE=4 SV=1	CarbamidometilTodos
274	A0A9W3ZDZ2|A0A9W3ZDZ2_ARTPN	180.746	25.12	5	5	9	24050.6	NADH dehydrogenase subunit I OS=Arthrospira platensis (strain NIES-39 / UTEX 3086 / IAM M-135) OX=696747 GN=ndhI PE=4 SV=1	CarbamidometilTodos
438	A0A9W4EKT3|A0A9W4EKT3_ARTPN	180.626	12	3	3	5	34630.4	Cysteine synthase OS=Arthrospira platensis (strain NIES-39 / UTEX 3086 / IAM M-135) OX=696747 GN=NIES39_F00550 PE=4 SV=1	CarbamidometilTodos
438	A0A9J7B9Q7|A0A9J7B9Q7_ARTPT	180.626	12	3	3	5	34630.4	Cysteine synthase A OS=Arthrospira platensis C1 OX=459495 GN=APLC1_4090 PE=4 SV=1	CarbamidometilTodos
346	A0A9W3ZH19|A0A9W3ZH19_ARTPN	177.92	9.64	4	4	7	46742.1	Uncharacterized protein OS=Arthrospira platensis (strain NIES-39 / UTEX 3086 / IAM M-135) OX=696747 GN=NIES39_A00820 PE=4 SV=1	CarbamidometilTodos
346	A0A9J7B1P1|A0A9J7B1P1_ARTPT	177.92	9.07	4	4	7	49578.3	Phycobiliprotein asparagine N-methyltransferase OS=Arthrospira platensis C1 OX=459495 GN=APLC1_0059 PE=4 SV=1	CarbamidometilTodos
384	A0A9W3ZNR1|A0A9W3ZNR1_ARTPN	177.845	17.49	4	4	4	24789.4	Uncharacterized protein OS=Arthrospira platensis (strain NIES-39 / UTEX 3086 / IAM M-135) OX=696747 GN=NIES39_R01060 PE=4 SV=1
487	A0A9W3ZA27|A0A9W3ZA27_ARTPN	177.657	9.55	3	3	3	20934.5	Uncharacterized protein OS=Arthrospira platensis (strain NIES-39 / UTEX 3086 / IAM M-135) OX=696747 GN=NIES39_A06720 PE=4 SV=1
475	A0A9W3Z992|A0A9W3Z992_ARTPN	177.024	8.94	3	3	5	38048.6	Phosphate ABC transport substrate-binding protein OS=Arthrospira platensis (strain NIES-39 / UTEX 3086 / IAM M-135) OX=696747 GN=NIES39_A02640 PE=4 SV=1
445	A0A9W3ZD89|A0A9W3ZD89_ARTPN	176.901	9.24	3	3	4	40275.5	Soluble hydrogenase small subunit OS=Arthrospira platensis (strain NIES-39 / UTEX 3086 / IAM M-135) OX=696747 GN=NIES39_D07280 PE=4 SV=1
446	A0A9W3ZMF0|A0A9W3ZMF0_ARTPN	176.578	27.39	3	3	3	16882.6	Uncharacterized protein OS=Arthrospira platensis (strain NIES-39 / UTEX 3086 / IAM M-135) OX=696747 GN=NIES39_D03900 PE=4 SV=1	CarbamidometilTodos; Oxidation (M)
485	A0A9W3ZLA5|A0A9W3ZLA5_ARTPN	176.391	7.42	3	3	5	43801.7	3-oxoacyl-[acyl-carrier-protein] synthase II OS=Arthrospira platensis (strain NIES-39 / UTEX 3086 / IAM M-135) OX=696747 GN=fabF PE=4 SV=1
453	A0A9J7B0M8|A0A9J7B0M8_ARTPT	175.033	34.09	3	3	4	9428.73	Large ribosomal subunit protein bL27 OS=Arthrospira platensis C1 OX=459495 GN=rpmA PE=3 SV=1
453	A0A9W4EMA8|A0A9W4EMA8_ARTPN	175.033	34.09	3	3	4	9428.73	50S ribosomal protein L27 OS=Arthrospira platensis (strain NIES-39 / UTEX 3086 / IAM M-135) OX=696747 GN=rpmA PE=4 SV=1
468	A0A9J7B9I1|A0A9J7B9I1_ARTPT	173.942	8.45	3	3	4	37260	N-acetyl-gamma-glutamyl-phosphate reductase OS=Arthrospira platensis C1 OX=459495 GN=argC PE=3 SV=1
468	A0A9W3ZE78|A0A9W3ZE78_ARTPN	173.942	8.45	3	3	4	37233.9	N-acetyl-gamma-glutamyl-phosphate reductase OS=Arthrospira platensis (strain NIES-39 / UTEX 3086 / IAM M-135) OX=696747 GN=argC PE=4 SV=1
577	A0A9W3ZHK4|A0A9W3ZHK4_ARTPN	172.631	9.25	2	2	5	30808	Uncharacterized protein OS=Arthrospira platensis (strain NIES-39 / UTEX 3086 / IAM M-135) OX=696747 GN=NIES39_L02730 PE=4 SV=1
577	A0A9J7B2N3|A0A9J7B2N3_ARTPT	172.631	9.25	2	2	5	31026.3	Uncharacterized protein OS=Arthrospira platensis C1 OX=459495 GN=APLC1_1760 PE=4 SV=1
552	A0A4Y7LIV4|A0A4Y7LIV4_9CYAN	172.528	9.9	2	2	3	35098.9	Polyamine aminopropyltransferase OS=Arthrospira sp. SRM16 OX=1929211 GN=A-Ssnase PE=2 SV=1
552	A0A9J7BCA3|A0A9J7BCA3_ARTPT	172.528	9.9	2	2	3	35098.9	Polyamine aminopropyltransferase OS=Arthrospira platensis C1 OX=459495 GN=speE PE=3 SV=1
552	A0A9W3ZDH9|A0A9W3ZDH9_ARTPN	172.528	9.9	2	2	3	35152	Spermidine synthase OS=Arthrospira platensis (strain NIES-39 / UTEX 3086 / IAM M-135) OX=696747 GN=speE PE=4 SV=1
612	A0A9W4EJQ3|A0A9W4EJQ3_ARTPN	172.524	9.49	2	2	8	29938.7	Uncharacterized protein OS=Arthrospira platensis (strain NIES-39 / UTEX 3086 / IAM M-135) OX=696747 GN=NIES39_D02770 PE=4 SV=1
536	A0A9W3ZE79|A0A9W3ZE79_ARTPN	172.446	26.26	2	2	3	11603.2	Ycf65 protein OS=Arthrospira platensis (strain NIES-39 / UTEX 3086 / IAM M-135) OX=696747 GN=NIES39_E04140 PE=4 SV=1
536	A0A9J7BB42|A0A9J7BB42_ARTPT	172.446	26.26	2	2	3	11603.2	Probable small ribosomal subunit protein cS23 OS=Arthrospira platensis C1 OX=459495 GN=APLC1_4608 PE=3 SV=1
285	A0A345X1B8|A0A345X1B8_CHLVU	172.385	14.29	2	2	15	20492.8	Photosystem I reaction center subunit II, chloroplastic OS=Chlorella vulgaris OX=3077 GN=psaD PE=3 SV=1	CarbamidometilTodos; Oxidation (M)
285	A0A9D4TLJ5|A0A9D4TLJ5_CHLVU	172.385	14.14	2	2	15	20723	Photosystem I reaction center subunit II, chloroplastic OS=Chlorella vulgaris OX=3077 GN=D9Q98_007512 PE=3 SV=1	CarbamidometilTodos; Oxidation (M)
621	A0A9J7B1C6|A0A9J7B1C6_ARTPT	172.377	19.72	2	2	5	15972.3	DUF2996 domain-containing protein OS=Arthrospira platensis C1 OX=459495 GN=APLC1_0155 PE=4 SV=1
554	A0A9W3ZD71|A0A9W3ZD71_ARTPN	172.323	11.11	2	2	5	21318.4	Tellurium resistance protein OS=Arthrospira platensis (strain NIES-39 / UTEX 3086 / IAM M-135) OX=696747 GN=NIES39_A07120 PE=4 SV=1
588	A0A9J7BH12|A0A9J7BH12_ARTPT	172.322	6.28	2	2	4	47406.4	Urea-binding protein OS=Arthrospira platensis C1 OX=459495 GN=APLC1_6001 PE=4 SV=1	CarbamidometilTodos
588	A0A9W3ZWR8|A0A9W3ZWR8_ARTPN	172.322	6.22	2	2	4	47620.5	Urea ABC transporter substrate-binding protein OS=Arthrospira platensis (strain NIES-39 / UTEX 3086 / IAM M-135) OX=696747 GN=NIES39_Q00150 PE=4 SV=1	CarbamidometilTodos
355	A0A9W3ZC25|A0A9W3ZC25_ARTPN	172.076	10.96	4	4	5	37992.9	Mrp protein homolog OS=Arthrospira platensis (strain NIES-39 / UTEX 3086 / IAM M-135) OX=696747 GN=mrp PE=4 SV=1
532	B2BN78|B2BN78_ARTPT	172.012	22.99	2	2	5	9711.92	CpcD OS=Arthrospira platensis Sp-7 OX=447710 GN=cpcD PE=3 SV=1
532	B2BN90|B2BN90_ARTPT	172.012	22.99	2	2	5	9697.89	CpcD OS=Arthrospira platensis Sp-12 OX=447702 GN=cpcD PE=3 SV=1
532	B2BN69|B2BN69_ARTPT	172.012	22.99	2	2	5	9731.91	CpcD OS=Arthrospira platensis Sp-4 OX=447708 GN=cpcD PE=3 SV=1
532	H2E5Y7|H2E5Y7_ARTPT	172.012	22.99	2	2	5	9731.91	CpcD OS=Arthrospira platensis MP2 OX=1134769 GN=cpcD PE=3 SV=1
532	B2BNA2|B2BNA2_ARTPT	172.012	22.99	2	2	5	9731.91	CpcD OS=Arthrospira platensis Sp-17 OX=447706 GN=cpcD PE=3 SV=1
532	Q2V9Y9|Q2V9Y9_ARTPT	172.012	25	2	2	5	9030.22	CpcD (Fragment) OS=Arthrospira platensis Sp-5 OX=365463 GN=cpcD PE=3 SV=1
532	B2BN66|B2BN66_ARTPT	172.012	22.99	2	2	5	9731.91	CpcD OS=Arthrospira platensis Sp-3 OX=365462 GN=cpcD PE=3 SV=1
532	B2BN96|B2BN96_ARTPT	172.012	22.99	2	2	5	9765.93	CpcD OS=Arthrospira platensis Sp-15 OX=447704 GN=cpcD PE=3 SV=1
532	A0A9W4EJM9|A0A9W4EJM9_ARTPN	172.012	22.99	2	2	5	9731.91	Phycocyanin associated linker protein OS=Arthrospira platensis (strain NIES-39 / UTEX 3086 / IAM M-135) OX=696747 GN=cpcD PE=4 SV=1
532	B2BN81|B2BN81_ARTPT	172.012	22.99	2	2	5	9745.94	CpcD OS=Arthrospira platensis Sp-8 OX=447711 GN=cpcD PE=3 SV=1
532	B2BN99|B2BN99_ARTPT	172.012	22.99	2	2	5	9745.94	CpcD OS=Arthrospira platensis Sp-16 OX=447705 GN=cpcD PE=3 SV=1
532	H2E5Z0|H2E5Z0_ARTPT	172.012	22.99	2	2	5	9711.92	CpcD OS=Arthrospira platensis MP6 OX=1134770 GN=cpcD PE=3 SV=1
532	B2BN75|B2BN75_ARTPT	172.012	22.99	2	2	5	9731.91	CpcD OS=Arthrospira platensis Sp-5 OX=365463 GN=cpcD PE=3 SV=1
532	Q2V9Z2|Q2V9Z2_ARTPT	172.012	25	2	2	5	9030.22	CpcD (Fragment) OS=Arthrospira platensis Sp-3 OX=365462 GN=cpcD PE=3 SV=1
419	A0A9W4EK40|A0A9W4EK40_ARTPN	171.8	21.74	3	3	5	10438.1	30S ribosomal protein S19 OS=Arthrospira platensis (strain NIES-39 / UTEX 3086 / IAM M-135) OX=696747 GN=rpsS PE=4 SV=1
419	A0A9J7BCX2|A0A9J7BCX2_ARTPT	171.8	21.74	3	3	5	10438.1	Small ribosomal subunit protein uS19 OS=Arthrospira platensis C1 OX=459495 GN=rpsS PE=3 SV=1
343	A0A9J7B6S0|A0A9J7B6S0_ARTPT	171.704	13.54	3	3	4	25574.2	Mg-protoporphyrin IX methyltransferase OS=Arthrospira platensis C1 OX=459495 GN=APLC1_3050 PE=4 SV=1	Oxidation (M)
343	A0A9W3ZRD7|A0A9W3ZRD7_ARTPN	171.704	13.66	3	3	4	25290.8	S-adenosylmethionine--Mg-protoporphyrin IX methyltransferase OS=Arthrospira platensis (strain NIES-39 / UTEX 3086 / IAM M-135) OX=696747 GN=chlM PE=4 SV=1	Oxidation (M)
594	A0A9W3ZJB5|A0A9W3ZJB5_ARTPN	171.585	4.45	2	2	4	50479.2	Phosphoglycerate mutase OS=Arthrospira platensis (strain NIES-39 / UTEX 3086 / IAM M-135) OX=696747 GN=NIES39_C00710 PE=4 SV=1
535	A0A9W4EN39|A0A9W4EN39_ARTPN	171.54	3.89	2	2	3	61777.9	DUF6 transmembrane protein OS=Arthrospira platensis (strain NIES-39 / UTEX 3086 / IAM M-135) OX=696747 GN=NIES39_M02510 PE=4 SV=1
548	A0A9W4EL59|A0A9W4EL59_ARTPN	171.468	6.6	2	2	2	41726	Pentapeptide repeat-containing protein OS=Arthrospira platensis (strain NIES-39 / UTEX 3086 / IAM M-135) OX=696747 GN=NIES39_J01450 PE=4 SV=1	CarbamidometilTodos
479	A0A9W3ZGV8|A0A9W3ZGV8_ARTPN	171.353	19.89	3	3	4	19295.3	RNA-binding protein OS=Arthrospira platensis (strain NIES-39 / UTEX 3086 / IAM M-135) OX=696747 GN=NIES39_D02740 PE=4 SV=1	Oxidation (M)
503	A0A9J7B6K6|A0A9J7B6K6_ARTPT	171.325	18.25	2	2	4	15219.9	Pentapeptide repeat-containing protein OS=Arthrospira platensis C1 OX=459495 GN=APLC1_3227 PE=4 SV=1
503	A0A9W4EJA6|A0A9W4EJA6_ARTPN	171.325	14.37	2	2	4	19178.6	Pentapeptide repeat-containing protein OS=Arthrospira platensis (strain NIES-39 / UTEX 3086 / IAM M-135) OX=696747 GN=NIES39_C02480 PE=4 SV=1
502	A0A9J7B4I4|A0A9J7B4I4_ARTPT	170.854	5.72	2	2	2	42138.5	dTDP-glucose 4,6-dehydratase OS=Arthrospira platensis C1 OX=459495 GN=APLC1_2890 PE=3 SV=1
502	A0A9W3ZJX0|A0A9W3ZJX0_ARTPN	170.854	5.72	2	2	2	42027.4	dTDP-glucose 4,6-dehydratase OS=Arthrospira platensis (strain NIES-39 / UTEX 3086 / IAM M-135) OX=696747 GN=rfbB PE=4 SV=1
417	A0A9J7BAM9|A0A9J7BAM9_ARTPT	170.844	11.64	3	3	6	25543.5	Trk system potassium uptake protein TrkA OS=Arthrospira platensis C1 OX=459495 GN=APLC1_5005 PE=4 SV=1
417	A0A9W3ZIX7|A0A9W3ZIX7_ARTPN	170.844	11.64	3	3	6	25456.3	K+ channel OS=Arthrospira platensis (strain NIES-39 / UTEX 3086 / IAM M-135) OX=696747 GN=trkA PE=4 SV=1
443	A0A9W3ZHP5|A0A9W3ZHP5_ARTPN	170.642	14.79	3	3	7	26918.7	1-(5-phosphoribosyl)-5-[(5-phosphoribosylamino) methylideneamino] imidazole-4-carboxamide isomerase OS=Arthrospira platensis (strain NIES-39 / UTEX 3086 / IAM M-135) OX=696747 GN=hisA PE=4 SV=1
568	A0A9W4ENS5|A0A9W4ENS5_ARTPN	170.56	3.93	2	2	5	62996.2	Two-component response regulator OS=Arthrospira platensis (strain NIES-39 / UTEX 3086 / IAM M-135) OX=696747 GN=NIES39_O07130 PE=4 SV=1
494	A0A9W3ZUU6|A0A9W3ZUU6_ARTPN	170.558	7.4	2	2	4	36423.1	Possible carbohydrate kinase OS=Arthrospira platensis (strain NIES-39 / UTEX 3086 / IAM M-135) OX=696747 GN=NIES39_R00470 PE=4 SV=1	CarbamidometilTodos
494	A0A9J7BJG7|A0A9J7BJG7_ARTPT	170.558	7.4	2	2	4	36444.1	Sugar or nucleoside kinase, ribokinase family OS=Arthrospira platensis C1 OX=459495 GN=APLC1_6310 PE=4 SV=1	CarbamidometilTodos
569	A0A9W3ZK41|A0A9W3ZK41_ARTPN	170.233	7.97	2	2	4	33355.2	Uncharacterized protein OS=Arthrospira platensis (strain NIES-39 / UTEX 3086 / IAM M-135) OX=696747 GN=NIES39_O04230 PE=4 SV=1
499	A0A9D4TPS7|A0A9D4TPS7_CHLVU	170.016	5.45	2	2	4	49199.6	Tubulin beta chain OS=Chlorella vulgaris OX=3077 GN=D9Q98_004405 PE=3 SV=1
629	A0A9D4TTP7|A0A9D4TTP7_CHLVU	169.519	8.77	2	2	2	25798	Ribosomal protein L10e/L16 domain-containing protein OS=Chlorella vulgaris OX=3077 GN=D9Q98_002625 PE=3 SV=1
490	A0A9W3ZK68|A0A9W3ZK68_ARTPN	167.429	7.57	3	3	4	46447.4	Homoserine dehydrogenase OS=Arthrospira platensis (strain NIES-39 / UTEX 3086 / IAM M-135) OX=696747 GN=thrA PE=4 SV=1	CarbamidometilTodos
228	A0A9W3ZQX0|A0A9W3ZQX0_ARTPN	167.21	36.84	3	3	14	11867.8	Cytochrome c6 OS=Arthrospira platensis (strain NIES-39 / UTEX 3086 / IAM M-135) OX=696747 GN=petJ PE=4 SV=1	Deamidation (NQ); Oxidation (M); Sodium adduct
455	A0A9W4EJ21|A0A9W4EJ21_ARTPN	167.099	6.99	3	3	4	51501.2	Phytoene desaturase, plant-type OS=Arthrospira platensis (strain NIES-39 / UTEX 3086 / IAM M-135) OX=696747 GN=crtP PE=4 SV=1	CarbamidometilTodos
455	A0A9J7B7L2|A0A9J7B7L2_ARTPT	167.099	6.94	3	3	4	51805.6	Phytoene dehydrogenase OS=Arthrospira platensis C1 OX=459495 GN=APLC1_3352 PE=3 SV=1	CarbamidometilTodos
639	A0A9W4EJ87|A0A9W4EJ87_ARTPN	166.667	2.7	2	2	2	84603.6	Uncharacterized protein OS=Arthrospira platensis (strain NIES-39 / UTEX 3086 / IAM M-135) OX=696747 GN=NIES39_C03040 PE=4 SV=1
631	A0A9D4TYF9|A0A9D4TYF9_CHLVU	166.336	3.06	2	2	3	77559.3	transketolase OS=Chlorella vulgaris OX=3077 GN=D9Q98_000621 PE=3 SV=1
636	A0A9W3ZGU2|A0A9W3ZGU2_ARTPN	165.959	6.59	2	2	4	39500.5	Uncharacterized protein OS=Arthrospira platensis (strain NIES-39 / UTEX 3086 / IAM M-135) OX=696747 GN=NIES39_K03290 PE=4 SV=1
598	A0A9W3ZC39|A0A9W3ZC39_ARTPN	165.135	6.98	2	2	5	42578.7	Aerobic Mg-protoporphyrin IX monomethylester cyclase OS=Arthrospira platensis (strain NIES-39 / UTEX 3086 / IAM M-135) OX=696747 GN=acsF PE=4 SV=1
598	A0A9J7B739|A0A9J7B739_ARTPT	165.135	6.98	2	2	5	42566.6	Magnesium-protoporphyrin IX monomethyl ester [oxidative] cyclase OS=Arthrospira platensis C1 OX=459495 GN=acsF PE=3 SV=1
585	A0A9W3ZLQ5|A0A9W3ZLQ5_ARTPN	164.815	9.12	2	2	2	36955.4	Aspartate-semialdehyde dehydrogenase OS=Arthrospira platensis (strain NIES-39 / UTEX 3086 / IAM M-135) OX=696747 GN=asd PE=4 SV=1
585	A0A9J7B4H6|A0A9J7B4H6_ARTPT	164.815	9.17	2	2	2	36600	Aspartate-semialdehyde dehydrogenase OS=Arthrospira platensis C1 OX=459495 GN=asd PE=3 SV=1
462	A0A9J7B086|A0A9J7B086_ARTPT	164.311	13.92	2	2	5	21232.5	NAD(P)H-dependent FMN reductase OS=Arthrospira platensis C1 OX=459495 GN=APLC1_0130 PE=4 SV=1	Oxidation (M)
462	A0A9W4EI35|A0A9W4EI35_ARTPN	164.311	13.92	2	2	5	21108.4	Possible reductase OS=Arthrospira platensis (strain NIES-39 / UTEX 3086 / IAM M-135) OX=696747 GN=NIES39_A01480 PE=4 SV=1	Oxidation (M)
555	A0A9J7B6C4|A0A9J7B6C4_ARTPT	164.177	12.2	2	2	6	18300.3	3-hydroxyacyl-[acyl-carrier-protein] dehydratase FabZ OS=Arthrospira platensis C1 OX=459495 GN=fabZ PE=3 SV=1
555	A0A9W3ZSF7|A0A9W3ZSF7_ARTPN	164.177	12.2	2	2	6	18273.3	(3R)-hydroxymyristoyl-[acyl-carrier-protein] dehydratase OS=Arthrospira platensis (strain NIES-39 / UTEX 3086 / IAM M-135) OX=696747 GN=fabZ PE=4 SV=1
578	A0A9W4EJF2|A0A9W4EJF2_ARTPN	163.434	13.29	2	2	4	16992.1	Uncharacterized protein OS=Arthrospira platensis (strain NIES-39 / UTEX 3086 / IAM M-135) OX=696747 GN=NIES39_C04280 PE=4 SV=1
578	A0A9J7BE08|A0A9J7BE08_ARTPT	163.434	13.29	2	2	4	17054.2	DUF4079 domain-containing protein OS=Arthrospira platensis C1 OX=459495 GN=APLC1_5883 PE=4 SV=1
481	A0A9D4TVC9|A0A9D4TVC9_CHLVU	163.264	5.49	3	3	4	66805.6	phosphoglucomutase (alpha-D-glucose-1,6-bisphosphate-dependent) OS=Chlorella vulgaris OX=3077 GN=D9Q98_001983 PE=3 SV=1
501	A0A9J7B6A2|A0A9J7B6A2_ARTPT	163.2	7.89	2	2	6	32960.5	23S rRNA (Guanosine2251-2'-O)-methyltransferase OS=Arthrospira platensis C1 OX=459495 GN=APLC1_2855 PE=4 SV=1
501	A0A9W3ZJU5|A0A9W3ZJU5_ARTPN	163.2	7.69	2	2	6	33903.3	Probable tRNA/rRNA methyltransferase OS=Arthrospira platensis (strain NIES-39 / UTEX 3086 / IAM M-135) OX=696747 GN=NIES39_O04060 PE=4 SV=1
573	A0A9J7BCM6|A0A9J7BCM6_ARTPT	163.124	24.24	2	2	2	10929.7	Ferredoxin OS=Arthrospira platensis C1 OX=459495 GN=APLC1_5357 PE=3 SV=1	CarbamidometilTodos
573	A0A9W3ZHS2|A0A9W3ZHS2_ARTPN	163.124	24.24	2	2	2	10929.7	Probable 2Fe-2S ferredoxin OS=Arthrospira platensis (strain NIES-39 / UTEX 3086 / IAM M-135) OX=696747 GN=NIES39_D07420 PE=4 SV=1	CarbamidometilTodos
360	A0A9J7B002|A0A9J7B002_ARTPT	162.452	5.97	4	4	5	71142.4	Arsenite efflux ATP-binding protein ArsA OS=Arthrospira platensis C1 OX=459495 GN=APLC1_0047 PE=4 SV=1
360	A0A9W4EI01|A0A9W4EI01_ARTPN	162.452	5.97	4	4	5	71061.3	Arsenite-antimonite (ArsAB) efflux family OS=Arthrospira platensis (strain NIES-39 / UTEX 3086 / IAM M-135) OX=696747 GN=NIES39_A00750 PE=4 SV=1
625	A0A9W3ZCU6|A0A9W3ZCU6_ARTPN	161.813	11.16	2	2	4	25890.8	Uridylate kinase OS=Arthrospira platensis (strain NIES-39 / UTEX 3086 / IAM M-135) OX=696747 GN=pyrH PE=4 SV=1	CarbamidometilTodos
625	A0A9J7B8Q1|A0A9J7B8Q1_ARTPT	161.813	11.16	2	2	4	25888.8	Uridylate kinase OS=Arthrospira platensis C1 OX=459495 GN=pyrH PE=3 SV=1	CarbamidometilTodos
619	A0A9W4EKL6|A0A9W4EKL6_ARTPN	161.73	31.43	2	2	5	11343.9	Uncharacterized protein OS=Arthrospira platensis (strain NIES-39 / UTEX 3086 / IAM M-135) OX=696747 GN=NIES39_E03140 PE=4 SV=1
541	A0A9W4ELT2|A0A9W4ELT2_ARTPN	161.637	6.98	2	2	5	43294	Uncharacterized protein OS=Arthrospira platensis (strain NIES-39 / UTEX 3086 / IAM M-135) OX=696747 GN=NIES39_K02100 PE=4 SV=1
435	A0A9J7B815|A0A9J7B815_ARTPT	161.635	11.26	2	2	4	25122.8	Cytochrome b6 OS=Arthrospira platensis C1 OX=459495 GN=petB PE=3 SV=1	Sodium adduct
435	A0A9W3ZK33|A0A9W3ZK33_ARTPN	161.635	11.26	2	2	4	25122.8	Cytochrome b6 OS=Arthrospira platensis (strain NIES-39 / UTEX 3086 / IAM M-135) OX=696747 GN=petB PE=4 SV=1	Sodium adduct
590	A0A9J7B079|A0A9J7B079_ARTPT	161.06	7.47	2	2	3	27019.2	NAD(P)H-quinone oxidoreductase subunit K OS=Arthrospira platensis C1 OX=459495 GN=ndhK PE=3 SV=1
590	A0A9W4EIV5|A0A9W4EIV5_ARTPN	161.06	7.47	2	2	3	27040.3	NADH dehydrogenase subunit K OS=Arthrospira platensis (strain NIES-39 / UTEX 3086 / IAM M-135) OX=696747 GN=ndhK PE=4 SV=1
637	A0A9D4TMB2|A0A9D4TMB2_CHLVU	160.568	5.99	2	2	2	38737.4	Uncharacterized protein OS=Chlorella vulgaris OX=3077 GN=D9Q98_005675 PE=3 SV=1
423	A0A9D4TS18|A0A9D4TS18_CHLVU	160.471	25	3	3	5	17675.6	Thioredoxin domain-containing protein OS=Chlorella vulgaris OX=3077 GN=D9Q98_004312 PE=4 SV=1
540	A0A9W3ZAZ7|A0A9W3ZAZ7_ARTPN	160.445	7.06	2	2	4	29746	Possible nitrilase OS=Arthrospira platensis (strain NIES-39 / UTEX 3086 / IAM M-135) OX=696747 GN=NIES39_C00600 PE=4 SV=1
459	A0A9W4EIU6|A0A9W4EIU6_ARTPN	160.072	10.51	3	3	5	33310.6	L-asparaginase OS=Arthrospira platensis (strain NIES-39 / UTEX 3086 / IAM M-135) OX=696747 GN=NIES39_A07830 PE=4 SV=1
609	A0A9W3ZLX4|A0A9W3ZLX4_ARTPN	159.916	8.41	2	2	6	25825.7	CRP/FNR family transcriptional regulator OS=Arthrospira platensis (strain NIES-39 / UTEX 3086 / IAM M-135) OX=696747 GN=NIES39_O00090 PE=4 SV=1
404	A0A9W3ZFB5|A0A9W3ZFB5_ARTPN	159.876	16.95	3	3	4	19040.2	Single-strand binding protein OS=Arthrospira platensis (strain NIES-39 / UTEX 3086 / IAM M-135) OX=696747 GN=NIES39_D02100 PE=4 SV=1	CarbamidometilTodos
404	A0A9J7BH98|A0A9J7BH98_ARTPT	159.876	16.95	3	3	4	19113.2	Single-stranded DNA-binding protein OS=Arthrospira platensis C1 OX=459495 GN=APLC1_4952 PE=4 SV=1	CarbamidometilTodos
608	A0A9W4ELE6|A0A9W4ELE6_ARTPN	159.83	8.6	2	2	4	34403.7	Csm3 family CRISPR-associated RAMP protein OS=Arthrospira platensis (strain NIES-39 / UTEX 3086 / IAM M-135) OX=696747 GN=NIES39_J03640 PE=4 SV=1
608	A0A9J7BAL2|A0A9J7BAL2_ARTPT	159.83	8.6	2	2	4	34446.6	CRISPR system Cms endoribonuclease Csm3 OS=Arthrospira platensis C1 OX=459495 GN=APLC1_2450 PE=3 SV=1
354	A0A9W3ZKQ6|A0A9W3ZKQ6_ARTPN	159.698	41.07	4	4	6	12169.8	Uncharacterized protein OS=Arthrospira platensis (strain NIES-39 / UTEX 3086 / IAM M-135) OX=696747 GN=NIES39_Q00500 PE=4 SV=1	CarbamidometilTodos
600	A0A9W4EJ68|A0A9W4EJ68_ARTPN	159.472	27.96	2	2	4	10469.6	RNA-binding protein OS=Arthrospira platensis (strain NIES-39 / UTEX 3086 / IAM M-135) OX=696747 GN=NIES39_C01110 PE=4 SV=1
450	A0A9W3ZW34|A0A9W3ZW34_ARTPN	159.375	18.32	2	2	11	14219.3	Uncharacterized protein OS=Arthrospira platensis (strain NIES-39 / UTEX 3086 / IAM M-135) OX=696747 GN=NIES39_O06270 PE=4 SV=1	Oxidation (M)
450	A0A9J7B959|A0A9J7B959_ARTPT	159.375	18.32	2	2	11	14206.3	2-iminobutanoate/2-iminopropanoate deaminase OS=Arthrospira platensis C1 OX=459495 GN=APLC1_3027 PE=3 SV=1	Oxidation (M)
643	A0A9W3ZKY6|A0A9W3ZKY6_ARTPN	159.374	35.53	2	2	4	8771.99	Ferredoxin-thioredoxin reductase variable chain OS=Arthrospira platensis (strain NIES-39 / UTEX 3086 / IAM M-135) OX=696747 GN=ftrV PE=4 SV=1
293	A0A9D4Z099|A0A9D4Z099_CHLVU	159.272	17.74	4	2	8	26745.3	Chlorophyll a-b binding protein, chloroplastic OS=Chlorella vulgaris OX=3077 GN=D9Q98_001761 PE=3 SV=1	Asn->Arg substitution; CarbamidometilTodos; Deamidation followed by a methylation; Oxidation (M)
595	A0A9D4TUH9|A0A9D4TUH9_CHLVU	159.199	13.18	2	2	3	24153.1	60S ribosomal protein L6 OS=Chlorella vulgaris OX=3077 GN=D9Q98_002847 PE=3 SV=1
635	A0A9W3ZIE3|A0A9W3ZIE3_ARTPN	159.163	14.42	2	2	4	22343.5	Orotate phosphoribosyltransferase OS=Arthrospira platensis (strain NIES-39 / UTEX 3086 / IAM M-135) OX=696747 GN=pyrE PE=4 SV=1
635	A0A9J7B217|A0A9J7B217_ARTPT	159.163	14.42	2	2	4	22320.5	Orotate phosphoribosyltransferase OS=Arthrospira platensis C1 OX=459495 GN=pyrE PE=3 SV=1
562	A0A9J7BCJ2|A0A9J7BCJ2_ARTPT	158.925	5.04	2	2	3	52650.3	Ammonium transporter OS=Arthrospira platensis C1 OX=459495 GN=APLC1_5110 PE=3 SV=1
562	A0A9W3ZJ55|A0A9W3ZJ55_ARTPN	158.925	5.04	2	2	3	52675.2	Ammonium transporter OS=Arthrospira platensis (strain NIES-39 / UTEX 3086 / IAM M-135) OX=696747 GN=NIES39_D04090 PE=4 SV=1
634	A0A9W4EKI2|A0A9W4EKI2_ARTPN	158.016	3.53	2	2	4	68230.3	Uncharacterized protein OS=Arthrospira platensis (strain NIES-39 / UTEX 3086 / IAM M-135) OX=696747 GN=NIES39_E03100 PE=4 SV=1	Oxidation (M)
563	A0A9J7BCM0|A0A9J7BCM0_ARTPT	157.086	6.91	2	2	4	29460	4-hydroxy-tetrahydrodipicolinate reductase OS=Arthrospira platensis C1 OX=459495 GN=dapB PE=3 SV=1
563	A0A9W4EKH1|A0A9W4EKH1_ARTPN	157.086	6.91	2	2	4	29520	Dihydrodipicolinate reductase OS=Arthrospira platensis (strain NIES-39 / UTEX 3086 / IAM M-135) OX=696747 GN=dapB PE=4 SV=1
491	A0A9W3ZIH5|A0A9W3ZIH5_ARTPN	155.123	3.93	3	3	4	84666.8	Phosphoribosylformylglycinamidine synthetase II OS=Arthrospira platensis (strain NIES-39 / UTEX 3086 / IAM M-135) OX=696747 GN=purL PE=4 SV=1
410	A0A9J7B124|A0A9J7B124_ARTPT	155.06	7.33	3	3	3	57964.2	4-alpha-glucanotransferase OS=Arthrospira platensis C1 OX=459495 GN=APLC1_0416 PE=3 SV=1	Oxidation (M)
410	A0A9W3ZJQ0|A0A9W3ZJQ0_ARTPN	155.06	7.33	3	3	3	57940.3	4-alpha-glucanotransferase OS=Arthrospira platensis (strain NIES-39 / UTEX 3086 / IAM M-135) OX=696747 GN=malQ PE=4 SV=1	Oxidation (M)
437	A0A9W3ZG65|A0A9W3ZG65_ARTPN	154.981	16.33	3	3	3	27505.3	Heat shock protein GrpE OS=Arthrospira platensis (strain NIES-39 / UTEX 3086 / IAM M-135) OX=696747 GN=grpE PE=4 SV=1	Oxidation (M)
603	A0A9W3ZQC8|A0A9W3ZQC8_ARTPN	154.829	28.05	2	2	2	8909.8	Acyl carrier protein OS=Arthrospira platensis (strain NIES-39 / UTEX 3086 / IAM M-135) OX=696747 GN=acpP PE=4 SV=1
441	A0A9W3ZER0|A0A9W3ZER0_ARTPN	154.809	16.45	3	3	5	17307.8	Uncharacterized protein OS=Arthrospira platensis (strain NIES-39 / UTEX 3086 / IAM M-135) OX=696747 GN=NIES39_G01040 PE=4 SV=1
441	A0A9J7BEX0|A0A9J7BEX0_ARTPT	154.809	16.23	3	3	5	17506	DIP1984 family protein OS=Arthrospira platensis C1 OX=459495 GN=APLC1_4031 PE=4 SV=1
292	A0A9W4EKS2|A0A9W4EKS2_ARTPN	154.571	19.34	5	5	8	23914.9	Peroxiredoxin OS=Arthrospira platensis (strain NIES-39 / UTEX 3086 / IAM M-135) OX=696747 GN=NIES39_F00560 PE=4 SV=1
292	A0A9J7BBV3|A0A9J7BBV3_ARTPT	154.571	19.34	5	5	8	23884.9	Alkyl hydroperoxide reductase subunit AhpC (Peroxiredoxin) OS=Arthrospira platensis C1 OX=459495 GN=APLC1_4091 PE=3 SV=1
525	A0A9W3Z999|A0A9W3Z999_ARTPN	154.531	12.43	2	2	3	19809.5	Adenylylsulfate kinase OS=Arthrospira platensis (strain NIES-39 / UTEX 3086 / IAM M-135) OX=696747 GN=cysC PE=4 SV=1
525	A0A9J7AYW3|A0A9J7AYW3_ARTPT	154.531	11.22	2	2	3	21929.9	Adenylyl-sulfate kinase OS=Arthrospira platensis C1 OX=459495 GN=cysC PE=3 SV=1
509	A0A9W3ZL69|A0A9W3ZL69_ARTPN	153.994	8.13	2	2	4	27509	Ribonuclease III OS=Arthrospira platensis (strain NIES-39 / UTEX 3086 / IAM M-135) OX=696747 GN=rnc PE=4 SV=1
436	A0A9J7B3F9|A0A9J7B3F9_ARTPT	153.567	21.91	3	3	3	18963.7	NAD(P)-dependent nickel-iron dehydrogenase diaphorase component subunit HoxE OS=Arthrospira platensis C1 OX=459495 GN=APLC1_1841 PE=3 SV=1
436	Q2PPX7|Q2PPX7_ARTPT	153.567	21.79	3	3	3	19049.8	HoxE OS=Arthrospira platensis FACHB-341 OX=234712 GN=hoxE PE=3 SV=1
436	A0A9W4EMI5|A0A9W4EMI5_ARTPN	153.567	21.79	3	3	3	19049.8	Diaphorase subunit of the bidirectional hydrogenase OS=Arthrospira platensis (strain NIES-39 / UTEX 3086 / IAM M-135) OX=696747 GN=hoxE PE=4 SV=1
472	A0A9W3ZIW3|A0A9W3ZIW3_ARTPN	153.044	14.47	3	3	5	17075.6	50S ribosomal protein L9 OS=Arthrospira platensis (strain NIES-39 / UTEX 3086 / IAM M-135) OX=696747 GN=rplI PE=4 SV=1
472	A0A9J7BC81|A0A9J7BC81_ARTPT	153.044	14.47	3	3	5	17195.7	Large ribosomal subunit protein bL9 OS=Arthrospira platensis C1 OX=459495 GN=rplI PE=3 SV=1
510	A0A9W3ZNP1|A0A9W3ZNP1_ARTPN	152.785	4.27	2	2	2	45445.1	NADH dehydrogenase subunit 1 OS=Arthrospira platensis (strain NIES-39 / UTEX 3086 / IAM M-135) OX=696747 GN=ndhA PE=4 SV=1
510	A0A9J7BGG6|A0A9J7BGG6_ARTPT	152.785	4.84	2	2	2	40051.8	NAD(P)H-quinone oxidoreductase subunit 1 OS=Arthrospira platensis C1 OX=459495 GN=ndhA PE=3 SV=1
602	A0A9J7B0C9|A0A9J7B0C9_ARTPT	152.751	7.28	2	2	6	39728.9	Fructose-1,6-bisphosphatase class 1 OS=Arthrospira platensis C1 OX=459495 GN=fbp PE=3 SV=1
602	A0A9W3ZC41|A0A9W3ZC41_ARTPN	152.751	7.45	2	2	6	38933.9	Fructose-1,6-bisphosphatase OS=Arthrospira platensis (strain NIES-39 / UTEX 3086 / IAM M-135) OX=696747 GN=fbp PE=4 SV=1
515	A0A9J7B282|A0A9J7B282_ARTPT	152.742	12.69	2	2	5	22207.7	Chromophore lyase CpcS/CpeS OS=Arthrospira platensis C1 OX=459495 GN=cpcS PE=3 SV=1	CarbamidometilTodos
515	A0A9W4EI67|A0A9W4EI67_ARTPN	152.742	12.69	2	2	5	22110.6	Uncharacterized protein OS=Arthrospira platensis (strain NIES-39 / UTEX 3086 / IAM M-135) OX=696747 GN=NIES39_A02700 PE=4 SV=1	CarbamidometilTodos
561	A0A9W4EIN5|A0A9W4EIN5_ARTPN	152.503	3.07	2	2	3	85763.6	Uncharacterized protein OS=Arthrospira platensis (strain NIES-39 / UTEX 3086 / IAM M-135) OX=696747 GN=NIES39_A06750 PE=4 SV=1
361	A0A9W3ZT34|A0A9W3ZT34_ARTPN	152.492	30.51	3	3	8	13755.3	50S ribosomal protein L20 OS=Arthrospira platensis (strain NIES-39 / UTEX 3086 / IAM M-135) OX=696747 GN=rplT PE=4 SV=1	Oxidation (M)
361	A0A9J7B5S5|A0A9J7B5S5_ARTPT	152.492	30.51	3	3	8	13783.3	Large ribosomal subunit protein bL20 OS=Arthrospira platensis C1 OX=459495 GN=rplT PE=3 SV=1	Oxidation (M)
627	A0A9D4YV20|A0A9D4YV20_CHLVU	152.371	13.89	2	2	4	16447.1	40S ribosomal protein S17 OS=Chlorella vulgaris OX=3077 GN=D9Q98_006466 PE=3 SV=1	CarbamidometilTodos
314	A0A9D4YXG9|A0A9D4YXG9_CHLVU	151.743	16.87	4	4	14	26369.6	PsbP C-terminal domain-containing protein OS=Chlorella vulgaris OX=3077 GN=D9Q98_003781 PE=4 SV=1	Asn->Asp substitution; Deoxy; Ethylation; Ser->Ala substitution
413	A0A9W3ZDE7|A0A9W3ZDE7_ARTPN	151.056	5.82	3	3	6	66799.8	Prolyl-tRNA synthetase OS=Arthrospira platensis (strain NIES-39 / UTEX 3086 / IAM M-135) OX=696747 GN=proS PE=4 SV=1	Ala->Thr substitution
413	A0A9J7AZ51|A0A9J7AZ51_ARTPT	151.056	5.71	3	3	6	68169.6	Proline--tRNA ligase OS=Arthrospira platensis C1 OX=459495 GN=proS PE=3 SV=1	Ala->Thr substitution
544	A0A9W3ZI74|A0A9W3ZI74_ARTPN	150.782	25	2	2	2	12213	Uncharacterized protein OS=Arthrospira platensis (strain NIES-39 / UTEX 3086 / IAM M-135) OX=696747 GN=NIES39_J00780 PE=4 SV=1
531	A0A9J7B7N9|A0A9J7B7N9_ARTPT	149.948	19.7	2	2	5	14480.8	CheY chemotaxis protein or a CheY-like REC (Receiver) domain OS=Arthrospira platensis C1 OX=459495 GN=APLC1_2141 PE=4 SV=1
531	A0A9W3ZJQ5|A0A9W3ZJQ5_ARTPN	149.948	19.7	2	2	5	14480.8	Two-component response regulator OS=Arthrospira platensis (strain NIES-39 / UTEX 3086 / IAM M-135) OX=696747 GN=NIES39_M00460 PE=4 SV=1
628	A0A9W3ZU61|A0A9W3ZU61_ARTPN	149.287	11.16	2	2	4	27678.3	Heme oxygenase OS=Arthrospira platensis (strain NIES-39 / UTEX 3086 / IAM M-135) OX=696747 GN=ho PE=4 SV=1
383	A0A9W3ZTJ6|A0A9W3ZTJ6_ARTPN	149.088	5.89	4	4	6	79182.7	Glycyl-tRNA synthetase beta chain OS=Arthrospira platensis (strain NIES-39 / UTEX 3086 / IAM M-135) OX=696747 GN=glyS PE=4 SV=1
466	A0A9W3ZLC1|A0A9W3ZLC1_ARTPN	148.596	40.22	3	2	6	9945.45	DNA-binding protein HU OS=Arthrospira platensis (strain NIES-39 / UTEX 3086 / IAM M-135) OX=696747 GN=hup PE=4 SV=1	Oxidation (M)
466	A0A9J7B1I7|A0A9J7B1I7_ARTPT	148.596	40.22	3	2	6	9905.36	Bacterial nucleoid protein Hbs OS=Arthrospira platensis C1 OX=459495 GN=APLC1_1054 PE=3 SV=1	Oxidation (M)
483	A0A9D4YSP2|A0A9D4YSP2_CHLVU	148.356	9.97	3	3	8	31360.8	Chlorophyll a-b binding protein, chloroplastic OS=Chlorella vulgaris OX=3077 GN=D9Q98_009594 PE=3 SV=1	Formylation
527	A0A9J7BEV6|A0A9J7BEV6_ARTPT	147.824	9.46	2	2	2	25457	Hydrocarbon binding protein, contains 4VR domain OS=Arthrospira platensis C1 OX=459495 GN=APLC1_5253 PE=4 SV=1
527	A0A9W3ZLJ6|A0A9W3ZLJ6_ARTPN	147.824	9.46	2	2	2	25536	Uncharacterized protein OS=Arthrospira platensis (strain NIES-39 / UTEX 3086 / IAM M-135) OX=696747 GN=NIES39_D07690 PE=4 SV=1
425	A0A9D4TMV8|A0A9D4TMV8_CHLVU	146.92	13.11	3	2	5	21560.1	Histone H2A OS=Chlorella vulgaris OX=3077 GN=D9Q98_005765 PE=3 SV=1
415	A0A9W3ZD32|A0A9W3ZD32_ARTPN	146.58	20.83	3	3	6	13523.5	50S ribosomal protein L18 OS=Arthrospira platensis (strain NIES-39 / UTEX 3086 / IAM M-135) OX=696747 GN=rplR PE=4 SV=1
615	A0A9W3ZK56|A0A9W3ZK56_ARTPN	146.17	8.21	2	2	3	23682.1	Ribonuclease D OS=Arthrospira platensis (strain NIES-39 / UTEX 3086 / IAM M-135) OX=696747 GN=NIES39_O06190 PE=4 SV=1
611	A0A9J7B720|A0A9J7B720_ARTPT	145.366	19.3	2	2	3	12788.6	Uncharacterized protein OS=Arthrospira platensis C1 OX=459495 GN=APLC1_2172 PE=4 SV=1	CarbamidometilTodos; Oxidation (M)
611	A0A9W3ZAV2|A0A9W3ZAV2_ARTPN	145.366	19.3	2	2	3	12875.7	Uncharacterized protein OS=Arthrospira platensis (strain NIES-39 / UTEX 3086 / IAM M-135) OX=696747 GN=NIES39_B00990 PE=4 SV=1	CarbamidometilTodos; Oxidation (M)
457	A0A9W3ZAS7|A0A9W3ZAS7_ARTPN	145.215	6.73	3	3	4	54479.2	Zeta-carotene desaturase OS=Arthrospira platensis (strain NIES-39 / UTEX 3086 / IAM M-135) OX=696747 GN=crtQb PE=4 SV=1
519	A0A9W3ZEP3|A0A9W3ZEP3_ARTPN	144.608	19.76	2	2	4	18459	Uncharacterized protein OS=Arthrospira platensis (strain NIES-39 / UTEX 3086 / IAM M-135) OX=696747 GN=NIES39_D07820 PE=4 SV=1
519	A0A9J7BGF5|A0A9J7BGF5_ARTPT	144.608	20.5	2	2	4	17816.3	DNA recombination-mediator protein A OS=Arthrospira platensis C1 OX=459495 GN=APLC1_5236 PE=4 SV=1
638	A0A9W3ZM04|A0A9W3ZM04_ARTPN	144.356	10.05	2	2	3	24283.2	Peptide methionine sulfoxide reductase MsrA OS=Arthrospira platensis (strain NIES-39 / UTEX 3086 / IAM M-135) OX=696747 GN=msrA PE=4 SV=1
565	A0A9D4TKD1|A0A9D4TKD1_CHLVU	143.76	3.95	2	2	2	24957.2	Uncharacterized protein OS=Chlorella vulgaris OX=3077 GN=D9Q98_006435 PE=4 SV=1
632	A0A9W4EK86|A0A9W4EK86_ARTPN	143.457	6.87	2	2	2	36821.9	D-lactate dehydrogenase OS=Arthrospira platensis (strain NIES-39 / UTEX 3086 / IAM M-135) OX=696747 GN=NIES39_D07340 PE=4 SV=1
622	A0A9D4Z0Y1|A0A9D4Z0Y1_CHLVU	143.364	6.74	2	2	2	41377.2	Chloroplast sedoheptulose-1,7-bisphosphatase OS=Chlorella vulgaris OX=3077 GN=D9Q98_005810 PE=3 SV=1
567	A0A9W3ZDC1|A0A9W3ZDC1_ARTPN	143.348	3.68	2	2	4	75111.5	Methyl-accepting chemotaxis protein OS=Arthrospira platensis (strain NIES-39 / UTEX 3086 / IAM M-135) OX=696747 GN=NIES39_A07870 PE=4 SV=1
567	A0A9J7B0R3|A0A9J7B0R3_ARTPT	143.348	3.68	2	2	4	75128.6	Methyl-accepting chemotaxis protein OS=Arthrospira platensis C1 OX=459495 GN=APLC1_0782 PE=4 SV=1
369	A0A9J7BA40|A0A9J7BA40_ARTPT	143.172	13.16	4	4	7	39564.7	GDP-mannose 4,6-dehydratase OS=Arthrospira platensis C1 OX=459495 GN=gmd PE=3 SV=1
369	A0A9W4EJM2|A0A9W4EJM2_ARTPN	143.172	13.16	4	4	7	39614.7	GDP-mannose 4,6-dehydratase OS=Arthrospira platensis (strain NIES-39 / UTEX 3086 / IAM M-135) OX=696747 GN=gmd PE=4 SV=1
613	A0A9W3Z9J9|A0A9W3Z9J9_ARTPN	141.787	5.79	2	2	2	39386.8	Probable GTP-binding protein OS=Arthrospira platensis (strain NIES-39 / UTEX 3086 / IAM M-135) OX=696747 GN=NIES39_A04320 PE=4 SV=1
613	A0A9J7B249|A0A9J7B249_ARTPT	141.787	5.79	2	2	2	39520.9	Ribosome-binding ATPase YchF OS=Arthrospira platensis C1 OX=459495 GN=ychF PE=3 SV=1
560	A0A9W4EMI4|A0A9W4EMI4_ARTPN	141.146	4.89	2	2	8	47564.7	3-phosphoshikimate 1-carboxyvinyltransferase OS=Arthrospira platensis (strain NIES-39 / UTEX 3086 / IAM M-135) OX=696747 GN=aroA PE=4 SV=1
406	A0A9W3ZJ96|A0A9W3ZJ96_ARTPN	140.736	7.45	3	3	5	49181.8	Glucose 6-phosphate dehydrogenase effector OS=Arthrospira platensis (strain NIES-39 / UTEX 3086 / IAM M-135) OX=696747 GN=opcA PE=4 SV=1
566	A0A9W3ZSN1|A0A9W3ZSN1_ARTPN	140.454	7.43	2	2	2	29259.2	Uncharacterized protein OS=Arthrospira platensis (strain NIES-39 / UTEX 3086 / IAM M-135) OX=696747 GN=NIES39_O03270 PE=4 SV=1
566	A0A9J7BBF2|A0A9J7BBF2_ARTPT	140.454	7.43	2	2	2	29317.3	Outer membrane protein OS=Arthrospira platensis C1 OX=459495 GN=APLC1_2776 PE=4 SV=1
524	A0A9J7BHY9|A0A9J7BHY9_ARTPT	139.419	4.87	2	2	2	48651.5	Serine--tRNA ligase OS=Arthrospira platensis C1 OX=459495 GN=serS PE=3 SV=1
524	A0A9W4EKI7|A0A9W4EKI7_ARTPN	139.419	4.87	2	2	2	48590.4	Seryl-tRNA synthetase OS=Arthrospira platensis (strain NIES-39 / UTEX 3086 / IAM M-135) OX=696747 GN=serS PE=4 SV=1
477	A0A9W4EJK5|A0A9W4EJK5_ARTPN	139.288	21.51	2	2	4	10078.5	Pterin-4-alpha-carbinolamine dehydratase OS=Arthrospira platensis (strain NIES-39 / UTEX 3086 / IAM M-135) OX=696747 GN=NIES39_D00530 PE=4 SV=1	Oxidation (M)
442	A0A9J7BG83|A0A9J7BG83_ARTPT	139.249	11.29	3	3	4	40251.3	NAD(P) transhydrogenase subunit alpha OS=Arthrospira platensis C1 OX=459495 GN=APLC1_6236 PE=3 SV=1
442	A0A9W3ZL41|A0A9W3ZL41_ARTPN	139.249	11.29	3	3	4	40185.2	Nicotinamide nucleotide transhydrogenase alpha subunit OS=Arthrospira platensis (strain NIES-39 / UTEX 3086 / IAM M-135) OX=696747 GN=pntA PE=4 SV=1
553	A0A9W3ZKU2|A0A9W3ZKU2_ARTPN	138.338	9.92	2	2	3	28323.4	Dehydrogenase OS=Arthrospira platensis (strain NIES-39 / UTEX 3086 / IAM M-135) OX=696747 GN=NIES39_Q00220 PE=4 SV=1
559	A0A9W4EN06|A0A9W4EN06_ARTPN	137.92	5.97	2	2	7	30080.7	Uncharacterized protein OS=Arthrospira platensis (strain NIES-39 / UTEX 3086 / IAM M-135) OX=696747 GN=NIES39_N00780 PE=4 SV=1
559	A0A9J7B8G8|A0A9J7B8G8_ARTPT	137.92	5.97	2	2	7	30017.6	Membrane protein YgcG, contains a TPM-fold domain OS=Arthrospira platensis C1 OX=459495 GN=APLC1_3836 PE=4 SV=1
607	A0A9W3ZRM7|A0A9W3ZRM7_ARTPN	137.779	6.05	2	2	4	43910.1	Uncharacterized protein OS=Arthrospira platensis (strain NIES-39 / UTEX 3086 / IAM M-135) OX=696747 GN=NIES39_L01070 PE=4 SV=1
575	A0A9D4YZ89|A0A9D4YZ89_CHLVU	137.659	11.54	2	2	4	26059.4	Superoxide dismutase OS=Chlorella vulgaris OX=3077 GN=D9Q98_003245 PE=3 SV=1	Oxidation (M)
575	A0A9D4TV03|A0A9D4TV03_CHLVU	137.659	4.53	2	2	4	63209.9	superoxide dismutase OS=Chlorella vulgaris OX=3077 GN=D9Q98_001552 PE=3 SV=1	Oxidation (M)
592	A0A9D4TWN5|A0A9D4TWN5_CHLVU	137.062	16.28	2	2	8	18431.8	Peptidyl-prolyl cis-trans isomerase OS=Chlorella vulgaris OX=3077 GN=D9Q98_005891 PE=3 SV=1
604	A0A9W3ZQM0|A0A9W3ZQM0_ARTPN	136.617	18.46	2	2	3	7429.54	Cytochrome b6-f complex subunit PetP OS=Arthrospira platensis (strain NIES-39 / UTEX 3086 / IAM M-135) OX=696747 GN=petP PE=4 SV=1
464	A0A9D4TXJ4|A0A9D4TXJ4_CHLVU	136.147	22	2	2	5	14678.6	CSD domain-containing protein OS=Chlorella vulgaris OX=3077 GN=D9Q98_000111 PE=4 SV=1	Ala->Pro substitution
431	A0A9W3ZAS8|A0A9W3ZAS8_ARTPN	135.881	12.9	2	2	4	17386	Uncharacterized protein OS=Arthrospira platensis (strain NIES-39 / UTEX 3086 / IAM M-135) OX=696747 GN=NIES39_B00900 PE=4 SV=1	Oxidation (M)
431	A0A9J7B2H7|A0A9J7B2H7_ARTPT	135.881	12.9	2	2	4	17404	Universal stress protein OS=Arthrospira platensis C1 OX=459495 GN=APLC1_2183 PE=3 SV=1	Oxidation (M)
591	A0A9D4TTV8|A0A9D4TTV8_CHLVU	135.773	3.72	2	2	3	78690.4	glutamate-1-semialdehyde 2,1-aminomutase OS=Chlorella vulgaris OX=3077 GN=D9Q98_002647 PE=3 SV=1	CarbamidometilTodos
523	A0A9W3ZNY4|A0A9W3ZNY4_ARTPN	135.554	2.95	2	2	7	94884.7	Uncharacterized protein OS=Arthrospira platensis (strain NIES-39 / UTEX 3086 / IAM M-135) OX=696747 GN=NIES39_J05950 PE=4 SV=1
523	A0A9J7B357|A0A9J7B357_ARTPT	135.554	2.67	2	2	7	105241	Methyltransferase, FkbM family OS=Arthrospira platensis C1 OX=459495 GN=APLC1_1610 PE=4 SV=1
593	A0A9W3ZI68|A0A9W3ZI68_ARTPN	135.493	4.88	2	2	2	57923.3	Uncharacterized protein OS=Arthrospira platensis (strain NIES-39 / UTEX 3086 / IAM M-135) OX=696747 GN=NIES39_J00630 PE=4 SV=1
518	A0A9W4EK66|A0A9W4EK66_ARTPN	135.116	5.12	2	2	3	41611	Peptide chain release factor 1 OS=Arthrospira platensis (strain NIES-39 / UTEX 3086 / IAM M-135) OX=696747 GN=prfA PE=4 SV=1
518	A0A9J7BIF6|A0A9J7BIF6_ARTPT	135.116	5.12	2	2	3	41607	Peptide chain release factor 1 OS=Arthrospira platensis C1 OX=459495 GN=prfA PE=3 SV=1
558	A0A9J7BCL6|A0A9J7BCL6_ARTPT	134.907	23.08	2	2	4	9818.15	Molybdopterin synthase subunit MoaD OS=Arthrospira platensis C1 OX=459495 GN=APLC1_4772 PE=4 SV=1
558	A0A9W3ZD96|A0A9W3ZD96_ARTPN	134.907	23.08	2	2	4	9846.16	Uncharacterized protein OS=Arthrospira platensis (strain NIES-39 / UTEX 3086 / IAM M-135) OX=696747 GN=NIES39_D00290 PE=4 SV=1
412	A0A9W4ELA0|A0A9W4ELA0_ARTPN	134.835	14.49	3	2	3	24370.9	Uncharacterized protein OS=Arthrospira platensis (strain NIES-39 / UTEX 3086 / IAM M-135) OX=696747 GN=NIES39_J02430 PE=4 SV=1
530	A0A9W3ZLE4|A0A9W3ZLE4_ARTPN	134.329	17.82	2	2	3	19177.8	Uncharacterized protein OS=Arthrospira platensis (strain NIES-39 / UTEX 3086 / IAM M-135) OX=696747 GN=cpeS PE=4 SV=1
587	A0A9D4TVD0|A0A9D4TVD0_CHLVU	133.984	9.28	2	2	3	26015	adenylate kinase OS=Chlorella vulgaris OX=3077 GN=D9Q98_001886 PE=3 SV=1
586	A0A9W3ZMM9|A0A9W3ZMM9_ARTPN	132.775	11.89	2	2	3	20565.1	Translation elongation factor EF-P OS=Arthrospira platensis (strain NIES-39 / UTEX 3086 / IAM M-135) OX=696747 GN=efp PE=4 SV=1
586	A0A9J7B5P7|A0A9J7B5P7_ARTPT	132.775	11.89	2	2	3	20565.1	Elongation factor P OS=Arthrospira platensis C1 OX=459495 GN=efp PE=3 SV=1
623	A0A9W3ZH74|A0A9W3ZH74_ARTPN	132.7	12.57	2	2	2	19184.8	Uncharacterized protein OS=Arthrospira platensis (strain NIES-39 / UTEX 3086 / IAM M-135) OX=696747 GN=NIES39_L00970 PE=4 SV=1
505	H2B9P1|H2B9P1_ARTPT	131.678	4.4	2	2	3	48517.9	Nitrate/nitrite transporter substrate binding protein OS=Arthrospira platensis PCC 7345 OX=129975 GN=nrtA PE=4 SV=1
505	A0A9J7BAU3|A0A9J7BAU3_ARTPT	131.678	7.48	2	2	3	29246	NMT1-like family protein OS=Arthrospira platensis C1 OX=459495 GN=APLC1_2539 PE=4 SV=1
505	A0A9W3ZNW3|A0A9W3ZNW3_ARTPN	131.678	4.4	2	2	3	48547.9	Nitrate ABC transport substrate-binding protein OS=Arthrospira platensis (strain NIES-39 / UTEX 3086 / IAM M-135) OX=696747 GN=nrtA PE=4 SV=1
505	E3P851|E3P851_ARTPT	131.678	5.29	2	2	3	40423.8	Nitrate transporter S (Fragment) OS=Arthrospira platensis PCC 7345 OX=129975 PE=4 SV=1
538	A0A9J7B6Z0|A0A9J7B6Z0_ARTPT	131.029	4.09	2	2	3	51582.6	Argininosuccinate lyase OS=Arthrospira platensis C1 OX=459495 GN=argH PE=3 SV=1
538	A0A9W4EJ14|A0A9W4EJ14_ARTPN	131.029	4.09	2	2	3	51677.6	Argininosuccinate lyase OS=Arthrospira platensis (strain NIES-39 / UTEX 3086 / IAM M-135) OX=696747 GN=argH PE=4 SV=1
584	A0A9D4U039|A0A9D4U039_CHLVU	130.619	9.66	2	2	2	18982.4	Large ribosomal subunit protein uL22c OS=Chlorella vulgaris OX=3077 GN=D9Q98_001458 PE=3 SV=1
513	A0A9W3ZHG6|A0A9W3ZHG6_ARTPN	129.899	7.12	2	2	2	38813.5	Uncharacterized protein OS=Arthrospira platensis (strain NIES-39 / UTEX 3086 / IAM M-135) OX=696747 GN=NIES39_F00470 PE=4 SV=1	CarbamidometilTodos
537	A0A9J7B5F7|A0A9J7B5F7_ARTPT	129.854	12.57	2	2	3	21510.7	DUF3727 domain-containing protein OS=Arthrospira platensis C1 OX=459495 GN=APLC1_1340 PE=3 SV=1
537	A0A9W4EM91|A0A9W4EM91_ARTPN	129.854	12.57	2	2	3	21372.5	Uncharacterized protein OS=Arthrospira platensis (strain NIES-39 / UTEX 3086 / IAM M-135) OX=696747 GN=NIES39_L01030 PE=4 SV=1
542	A0A9J7BA42|A0A9J7BA42_ARTPT	129.838	9.06	2	2	2	28562.8	Two component transcriptional regulator, winged helix family OS=Arthrospira platensis C1 OX=459495 GN=APLC1_4429 PE=4 SV=1
542	A0A9W3ZEX3|A0A9W3ZEX3_ARTPN	129.838	9.09	2	2	2	28505.7	Two-component response regulator (OmpR subfamily) OS=Arthrospira platensis (strain NIES-39 / UTEX 3086 / IAM M-135) OX=696747 GN=NIES39_H00910 PE=4 SV=1
633	A0A9J7BBN2|A0A9J7BBN2_ARTPT	129.54	3.5	2	2	4	80314.7	RNAse R OS=Arthrospira platensis C1 OX=459495 GN=APLC1_5000 PE=4 SV=1
633	A0A9W3ZCC0|A0A9W3ZCC0_ARTPN	129.54	3.27	2	2	4	85843.1	Acetazolamide conferring resistance protein OS=Arthrospira platensis (strain NIES-39 / UTEX 3086 / IAM M-135) OX=696747 GN=zam PE=4 SV=1
440	A0A9W4EP86|A0A9W4EP86_ARTPN	129.386	3.09	3	3	6	119137	Phosphoenolpyruvate carboxylase OS=Arthrospira platensis (strain NIES-39 / UTEX 3086 / IAM M-135) OX=696747 GN=ppc PE=4 SV=1
616	A0A9J7BCS5|A0A9J7BCS5_ARTPT	128.97	2.12	2	2	4	104270	Delta-60 repeat domain-containing protein OS=Arthrospira platensis C1 OX=459495 GN=APLC1_5398 PE=3 SV=1
597	A0A9W3ZS17|A0A9W3ZS17_ARTPN	127.604	7.45	2	2	3	34594.6	Uncharacterized protein OS=Arthrospira platensis (strain NIES-39 / UTEX 3086 / IAM M-135) OX=696747 GN=NIES39_L02430 PE=4 SV=1
620	A0A9W3ZRN8|A0A9W3ZRN8_ARTPN	126.732	7.21	2	2	3	32628.2	Homoserine kinase OS=Arthrospira platensis (strain NIES-39 / UTEX 3086 / IAM M-135) OX=696747 GN=thrB PE=4 SV=1
428	A0A9W3ZDU0|A0A9W3ZDU0_ARTPN	126.576	9.76	3	3	3	36190.2	Transaldolase OS=Arthrospira platensis (strain NIES-39 / UTEX 3086 / IAM M-135) OX=696747 GN=tal PE=4 SV=1
473	A0A9W3ZFJ7|A0A9W3ZFJ7_ARTPN	126.15	17.98	3	3	4	10398.9	30S ribosomal protein S15 OS=Arthrospira platensis (strain NIES-39 / UTEX 3086 / IAM M-135) OX=696747 GN=rpsO PE=4 SV=1
473	A0A9J7B999|A0A9J7B999_ARTPT	126.15	17.98	3	3	4	10398.9	Small ribosomal subunit protein uS15 OS=Arthrospira platensis C1 OX=459495 GN=rpsO PE=3 SV=1
601	A0A9J7B5S8|A0A9J7B5S8_ARTPT	125.275	6.13	2	2	3	28011.8	Imidazole glycerol phosphate synthase subunit HisF OS=Arthrospira platensis C1 OX=459495 GN=hisF PE=3 SV=1
601	A0A9W4EJ77|A0A9W4EJ77_ARTPN	125.275	6.13	2	2	3	28011.8	Imidazole glycerol phosphate synthase cyclase subunit HisF OS=Arthrospira platensis (strain NIES-39 / UTEX 3086 / IAM M-135) OX=696747 GN=hisF PE=4 SV=1
492	A0A9W3ZGJ6|A0A9W3ZGJ6_ARTPN	123.319	10.17	2	2	3	32078.8	Diaminopimelate epimerase OS=Arthrospira platensis (strain NIES-39 / UTEX 3086 / IAM M-135) OX=696747 GN=dapF PE=4 SV=1
439	A0A9D4TFD6|A0A9D4TFD6_CHLVU	123.246	6.72	3	3	6	56691.4	phosphopyruvate hydratase OS=Chlorella vulgaris OX=3077 GN=D9Q98_009541 PE=3 SV=1
605	A0A9D4Z279|A0A9D4Z279_CHLVU	123.196	12.06	2	2	2	16031.8	Small ribosomal subunit protein uS9c OS=Chlorella vulgaris OX=3077 GN=D9Q98_000741 PE=3 SV=1
493	A0A9W3ZGC4|A0A9W3ZGC4_ARTPN	123.096	10.8	2	2	2	27719.5	6-phosphogluconolactonase OS=Arthrospira platensis (strain NIES-39 / UTEX 3086 / IAM M-135) OX=696747 GN=NIES39_K00710 PE=4 SV=1
512	A0A9W4EIX3|A0A9W4EIX3_ARTPN	122.819	5.9	2	2	3	37430.2	Biliverdin reductase OS=Arthrospira platensis (strain NIES-39 / UTEX 3086 / IAM M-135) OX=696747 GN=bvdR PE=4 SV=1
546	A0A9J7BEI4|A0A9J7BEI4_ARTPT	122.767	4.97	2	2	3	49759.3	Protein translocase subunit SecD OS=Arthrospira platensis C1 OX=459495 GN=secD PE=3 SV=1
546	A0A9W3ZX37|A0A9W3ZX37_ARTPN	122.767	4.97	2	2	3	49793.4	Protein-export membrane protein OS=Arthrospira platensis (strain NIES-39 / UTEX 3086 / IAM M-135) OX=696747 GN=secD PE=4 SV=1
610	A0A9W3Z926|A0A9W3Z926_ARTPN	121.943	11.36	2	2	3	30287.7	Protease IV OS=Arthrospira platensis (strain NIES-39 / UTEX 3086 / IAM M-135) OX=696747 GN=sppA PE=4 SV=1
610	A0A9J7AYC2|A0A9J7AYC2_ARTPT	121.943	11.36	2	2	3	30386.9	Protease-4 OS=Arthrospira platensis C1 OX=459495 GN=APLC1_0119 PE=3 SV=1
557	A0A9D4YVE2|A0A9D4YVE2_CHLVU	121.516	13.07	2	2	3	17427.1	40S ribosomal protein S18 OS=Chlorella vulgaris OX=3077 GN=D9Q98_006599 PE=3 SV=1	Deoxy
564	A0A9W3ZKU6|A0A9W3ZKU6_ARTPN	118.775	22.66	2	2	3	14460.5	Uncharacterized protein OS=Arthrospira platensis (strain NIES-39 / UTEX 3086 / IAM M-135) OX=696747 GN=NIES39_D03620 PE=4 SV=1
564	A0A9J7BFZ3|A0A9J7BFZ3_ARTPT	118.775	22.66	2	2	3	14460.5	Heme utilization ChuX/HutX OS=Arthrospira platensis C1 OX=459495 GN=APLC1_5073 PE=4 SV=1
547	A0A9W4EPA3|A0A9W4EPA3_ARTPN	117.806	4.97	2	2	3	52885.5	Protoporphyrinogen IX oxidase OS=Arthrospira platensis (strain NIES-39 / UTEX 3086 / IAM M-135) OX=696747 GN=hemG PE=4 SV=1
581	A0A9J7B6M8|A0A9J7B6M8_ARTPT	117.456	24.71	2	2	3	9903.35	Uncharacterized protein OS=Arthrospira platensis C1 OX=459495 GN=APLC1_0936 PE=4 SV=1
581	A0A9W4EM74|A0A9W4EM74_ARTPN	117.456	24.71	2	2	3	9903.35	Uncharacterized protein OS=Arthrospira platensis (strain NIES-39 / UTEX 3086 / IAM M-135) OX=696747 GN=NIES39_L01760 PE=4 SV=1
405	A0A9W4EM95|A0A9W4EM95_ARTPN	117.351	18.91	3	3	4	20793.3	Pentapeptide repeat-containing protein OS=Arthrospira platensis (strain NIES-39 / UTEX 3086 / IAM M-135) OX=696747 GN=NIES39_L00900 PE=4 SV=1
405	A0A9J7B1J2|A0A9J7B1J2_ARTPT	117.351	18.1	3	3	4	21857.5	YjbI, contains pentapeptide repeat OS=Arthrospira platensis C1 OX=459495 GN=APLC1_1327 PE=4 SV=1
528	A0A9W4EJZ1|A0A9W4EJZ1_ARTPN	115.916	7	2	2	3	39476.8	Peptidoglycan-binding domain 1 protein OS=Arthrospira platensis (strain NIES-39 / UTEX 3086 / IAM M-135) OX=696747 GN=NIES39_D05220 PE=4 SV=1
614	A0A9W3ZCX7|A0A9W3ZCX7_ARTPN	114.681	8.17	2	2	2	39140.1	Uncharacterized protein OS=Arthrospira platensis (strain NIES-39 / UTEX 3086 / IAM M-135) OX=696747 GN=NIES39_D05610 PE=4 SV=1
470	A0A9D4TG32|A0A9D4TG32_CHLVU	112.1	1.88	3	3	3	223560	Uncharacterized protein OS=Chlorella vulgaris OX=3077 GN=D9Q98_008172 PE=4 SV=1
470	A0A9D4TG81|A0A9D4TG81_CHLVU	112.1	1.89	3	3	3	223132	Uncharacterized protein OS=Chlorella vulgaris OX=3077 GN=D9Q98_008172 PE=4 SV=1
572	U3M0X3|U3M0X3_ARTPT	112.041	9.71	2	2	4	23462.9	Fatty aldehyde decarbonylase (Fragment) OS=Arthrospira platensis FACHB-882 OX=1357512 PE=3 SV=1
572	A0A9W4EN03|A0A9W4EN03_ARTPN	112.041	8.66	2	2	4	26435.1	Uncharacterized protein OS=Arthrospira platensis (strain NIES-39 / UTEX 3086 / IAM M-135) OX=696747 GN=NIES39_M01940 PE=4 SV=1
583	A0A9W3ZG22|A0A9W3ZG22_ARTPN	111.67	14.73	2	2	2	14132.6	Glycine cleavage system H protein OS=Arthrospira platensis (strain NIES-39 / UTEX 3086 / IAM M-135) OX=696747 GN=gcvH PE=4 SV=1
583	A0A9J7BIN4|A0A9J7BIN4_ARTPT	111.67	14.73	2	2	2	14134.6	Glycine cleavage system H protein OS=Arthrospira platensis C1 OX=459495 GN=gcvH PE=3 SV=1
618	A0A9J7B0N6|A0A9J7B0N6_ARTPT	110.297	5.09	2	2	3	43537.4	Dienelactone hydrolase OS=Arthrospira platensis C1 OX=459495 GN=APLC1_0994 PE=4 SV=1
618	A0A9W4ELV1|A0A9W4ELV1_ARTPN	110.297	3.66	2	2	3	59897.3	Uncharacterized protein OS=Arthrospira platensis (strain NIES-39 / UTEX 3086 / IAM M-135) OX=696747 GN=NIES39_K02880 PE=4 SV=1
596	A0A9W3ZIA1|A0A9W3ZIA1_ARTPN	109.599	2.32	2	2	3	126862	Uncharacterized protein OS=Arthrospira platensis (strain NIES-39 / UTEX 3086 / IAM M-135) OX=696747 GN=NIES39_L06710 PE=4 SV=1
514	A0A9D4TM71|A0A9D4TM71_CHLVU	107.265	5.89	2	2	3	55139.9	Glucose-1-phosphate adenylyltransferase OS=Chlorella vulgaris OX=3077 GN=D9Q98_005624 PE=3 SV=1	CarbamidometilTodos
534	A0A9J7BBP2|A0A9J7BBP2_ARTPT	105.605	4.93	2	2	2	40611.3	Myo-inositol-1-phosphate synthase OS=Arthrospira platensis C1 OX=459495 GN=APLC1_4810 PE=3 SV=1
534	A0A9W3ZGF0|A0A9W3ZGF0_ARTPN	105.605	4.93	2	2	2	40625.4	Myo-inositol-1-phosphate synthase OS=Arthrospira platensis (strain NIES-39 / UTEX 3086 / IAM M-135) OX=696747 GN=ino1 PE=4 SV=1
498	A0A9J7BBV5|A0A9J7BBV5_ARTPT	103.648	8.19	2	2	3	27105	D-alanyl-D-alanine dipeptidase OS=Arthrospira platensis C1 OX=459495 GN=APLC1_5035 PE=3 SV=1
498	A0A9W3ZDR3|A0A9W3ZDR3_ARTPN	103.648	8.19	2	2	3	27175.1	D-alanyl-D-alanine dipeptidase OS=Arthrospira platensis (strain NIES-39 / UTEX 3086 / IAM M-135) OX=696747 GN=NIES39_D02990 PE=4 SV=1
507	A0A9W3ZQ30|A0A9W3ZQ30_ARTPN	103.563	10.22	2	2	2	20366.1	Uncharacterized protein OS=Arthrospira platensis (strain NIES-39 / UTEX 3086 / IAM M-135) OX=696747 GN=NIES39_Q00510 PE=4 SV=1
599	P56309|PSBE_CHLVU	102.219	21.69	2	2	6	9475.69	Cytochrome b559 subunit alpha OS=Chlorella vulgaris OX=3077 GN=psbE PE=3 SV=1
599	A0A9D4TEP6|A0A9D4TEP6_CHLVU	102.219	23.08	2	2	6	8915.07	Cytochrome b559 subunit alpha (Fragment) OS=Chlorella vulgaris OX=3077 GN=D9Q98_010755 PE=3 SV=1
599	A0A650ANE0|A0A650ANE0_CHLVU	102.219	21.69	2	2	6	9475.69	Cytochrome b559 subunit alpha OS=Chlorella vulgaris OX=3077 GN=psbE PE=3 SV=1
522	A0A9W3ZLH2|A0A9W3ZLH2_ARTPN	100.939	12.85	2	2	2	19977.6	Uncharacterized protein OS=Arthrospira platensis (strain NIES-39 / UTEX 3086 / IAM M-135) OX=696747 GN=NIES39_C03410 PE=4 SV=1
580	A0A9D4Z2I9|A0A9D4Z2I9_CHLVU	100.35	20.8	2	2	2	14341.9	40S ribosomal protein S24 OS=Chlorella vulgaris OX=3077 GN=D9Q98_000730 PE=3 SV=1	CarbamidometilTodos; Oxidation (M)
630	A0A9J7B972|A0A9J7B972_ARTPT	99.0084	13.74	2	2	2	14559.7	Uncharacterized protein OS=Arthrospira platensis C1 OX=459495 GN=APLC1_2675 PE=4 SV=1
641	A0A9W3ZJC6|A0A9W3ZJC6_ARTPN	96.9341	5.33	2	2	3	51929.5	Uncharacterized protein OS=Arthrospira platensis (strain NIES-39 / UTEX 3086 / IAM M-135) OX=696747 GN=NIES39_L05620 PE=4 SV=1
526	A0A9J7B9M3|A0A9J7B9M3_ARTPT	92.1291	6.54	2	2	3	40295.6	Twitching motility protein PilT OS=Arthrospira platensis C1 OX=459495 GN=APLC1_4661 PE=3 SV=1	Oxidation (M)
526	A0A9W3ZK20|A0A9W3ZK20_ARTPN	92.1291	6.54	2	2	3	40385.7	Twitching motility protein OS=Arthrospira platensis (strain NIES-39 / UTEX 3086 / IAM M-135) OX=696747 GN=pliT PE=4 SV=1	Oxidation (M)
456	A0A9W4EIN2|A0A9W4EIN2_ARTPN	90.3739	7.38	3	3	3	42695.6	DNA polymerase III beta subunit OS=Arthrospira platensis (strain NIES-39 / UTEX 3086 / IAM M-135) OX=696747 GN=dnaN PE=4 SV=1
539	A0A9W3ZY10|A0A9W3ZY10_ARTPN	90.1216	17.16	2	2	3	15010.9	Uncharacterized protein OS=Arthrospira platensis (strain NIES-39 / UTEX 3086 / IAM M-135) OX=696747 GN=NIES39_R01040 PE=4 SV=1
539	A0A9J7BI93|A0A9J7BI93_ARTPT	90.1216	17.16	2	2	3	14965.8	AbrB-like transcriptional regulator OS=Arthrospira platensis C1 OX=459495 GN=APLC1_6411 PE=4 SV=1
480	A0A9W3ZC04|A0A9W3ZC04_ARTPN	86.3663	3.53	3	3	3	109098	Malto-oligosyltrehalose synthase OS=Arthrospira platensis (strain NIES-39 / UTEX 3086 / IAM M-135) OX=696747 GN=treY PE=4 SV=1
545	A0A9W3ZK27|A0A9W3ZK27_ARTPN	83.6972	4.49	2	2	3	60705.8	Methionyl-tRNA synthetase OS=Arthrospira platensis (strain NIES-39 / UTEX 3086 / IAM M-135) OX=696747 GN=metG PE=4 SV=1
640	A0A9W3ZJZ0|A0A9W3ZJZ0_ARTPN	80.3782	7.58	2	2	2	36979.5	Isopentenyl pyrophosphate isomerase OS=Arthrospira platensis (strain NIES-39 / UTEX 3086 / IAM M-135) OX=696747 GN=NIES39_K05050 PE=4 SV=1
556	A0A9D4TLR0|A0A9D4TLR0_CHLVU	77.407	15.67	2	2	3	15160.8	Large ribosomal subunit protein eL27 OS=Chlorella vulgaris OX=3077 GN=D9Q98_007625 PE=3 SV=1	Ala->Thr substitution; CarbamidometilTodos
550	A0A9W4ELW7|A0A9W4ELW7_ARTPN	71.8304	3.77	2	2	3	56625.3	Uncharacterized protein OS=Arthrospira platensis (strain NIES-39 / UTEX 3086 / IAM M-135) OX=696747 GN=NIES39_K02290 PE=4 SV=1
576	A0A9W3ZBP5|A0A9W3ZBP5_ARTPN	71.6887	7.18	2	2	2	40649.7	Chaperone protein DnaJ OS=Arthrospira platensis (strain NIES-39 / UTEX 3086 / IAM M-135) OX=696747 GN=dnaJ PE=4 SV=1
576	A0A9J7BAS4|A0A9J7BAS4_ARTPT	71.6887	7.18	2	2	2	40617.7	Chaperone protein DnaJ OS=Arthrospira platensis C1 OX=459495 GN=dnaJ PE=3 SV=1
551	A0A9D4Z1R2|A0A9D4Z1R2_CHLVU	67.5127	20.27	2	2	4	16138.6	Nucleoside diphosphate kinase OS=Chlorella vulgaris OX=3077 GN=D9Q98_001017 PE=3 SV=1	Ala->Asp substitution; Thr->Asn substitution
570	A0A9J7BCP6|A0A9J7BCP6_ARTPT	64.7083	7.18	2	2	3	37705.3	Caspase domain-containing protein OS=Arthrospira platensis C1 OX=459495 GN=APLC1_3842 PE=4 SV=1
570	A0A9W3ZRM8|A0A9W3ZRM8_ARTPN	64.7083	7.18	2	2	3	37710.4	Uncharacterized protein OS=Arthrospira platensis (strain NIES-39 / UTEX 3086 / IAM M-135) OX=696747 GN=NIES39_N00840 PE=4 SV=1
516	A0A9D4TS16|A0A9D4TS16_CHLVU	63.973	11.32	2	2	2	23768.2	40S ribosomal protein S8 OS=Chlorella vulgaris OX=3077 GN=D9Q98_010456 PE=3 SV=1
520	A0A9W3ZN86|A0A9W3ZN86_ARTPN	61.7744	6.76	2	2	2	39507.4	Branched-chain amino acid aminotransferase OS=Arthrospira platensis (strain NIES-39 / UTEX 3086 / IAM M-135) OX=696747 GN=ilvE PE=4 SV=1
520	A0A9J7BC77|A0A9J7BC77_ARTPT	61.7744	6.76	2	2	2	39563.3	branched-chain-amino-acid transaminase OS=Arthrospira platensis C1 OX=459495 GN=APLC1_5209 PE=3 SV=1
506	A0A9J7B7W1|A0A9J7B7W1_ARTPT	61.605	5.4	2	2	2	38053.9	NADPH2:quinone reductase OS=Arthrospira platensis C1 OX=459495 GN=APLC1_2216 PE=4 SV=1
506	A0A9W3ZC31|A0A9W3ZC31_ARTPN	61.605	5.54	2	2	2	37088.2	Zinc-containing alcohol dehydrogenase OS=Arthrospira platensis (strain NIES-39 / UTEX 3086 / IAM M-135) OX=696747 GN=NIES39_B00620 PE=4 SV=1
508	A0A9W3ZNM2|A0A9W3ZNM2_ARTPN	58.9678	14.29	2	2	2	20114	Uncharacterized protein OS=Arthrospira platensis (strain NIES-39 / UTEX 3086 / IAM M-135) OX=696747 GN=NIES39_L00960 PE=4 SV=1
589	A0A9W3ZDB2|A0A9W3ZDB2_ARTPN	55.6251	20.19	2	2	2	11410.1	Uncharacterized protein OS=Arthrospira platensis (strain NIES-39 / UTEX 3086 / IAM M-135) OX=696747 GN=NIES39_A07720 PE=4 SV=1
497	A0A9W3ZC17|A0A9W3ZC17_ARTPN	54.6694	11.04	2	2	3	18332	Probable anti-sigma factor antagonist OS=Arthrospira platensis (strain NIES-39 / UTEX 3086 / IAM M-135) OX=696747 GN=NIES39_D01110 PE=4 SV=1	CarbamidometilTodos
497	A0A9J7BBS6|A0A9J7BBS6_ARTPT	54.6694	15	2	2	3	13360.4	Anti-sigma factor antagonist OS=Arthrospira platensis C1 OX=459495 GN=APLC1_4842 PE=3 SV=1	CarbamidometilTodos
