# Supplementary material for: Enhancing the Recovery of Antioxidant Compounds from Microalgae-Cyanobacteria Consortia Through Alcalase Hydrolysis: A Focus on Bioactive Peptides
Source: Mar Drugs. 2026 May 20;24(5):184. doi: 10.3390/md24050184 (PMC13208806; doi:10.3390/md24050184)
Supplement: Supplementary file 1 [file marinedrugs-24-00184-s001.zip › Supplementary table S2_Pardo.xlsx]

## Sheet: spider.proteins
										PEAKS Studio v12
Sample: Kamptonema + Nannochloropsis + Tetraselmis + Chlorella Digestion in gel with trypsin in STRAP micro
DB: Kamptonema sp., Nannochloropsis oculata, Tetraselmis suecica and Chlorella vulgaris
FDR<=1%
							2 unique peptides/protein groups
Protein Group	Accession	Gene	-10LgP	Coverage(%)	#Peptides	#Unique	#Spec Sample 1	Area Sample 1	Average Mass	Description	PTM
2	D8G4U5|D8G4U5_9CYAN	OSCI_3490015	222.915	44.09	71	70	143	379000000	101880	Phycobiliprotein ApcE OS=Kamptonema sp. PCC 6506 OX=272129 GN=OSCI_3490015 PE=3 SV=1	3-sulfanylpropanoyl; Acetylation (K); Acetylation (N-term); Acetylation (Protein N-term); Ala->Ser substitution; more
1	D8FV68|D8FV68_9CYAN	groL	286.539	68.5	60	56	211	366000000	58015.4	Chaperonin GroEL OS=Kamptonema sp. PCC 6506 OX=272129 GN=groL PE=3 SV=1	Acetylation (K); Acetylation (N-term); Acetylation (Protein N-term); Ala->Gly substitution; Ala->Ser substitution; more
3	D8FXL8|D8FXL8_9CYAN	tuf	251.096	66.75	56	29	146	519000000	44929.4	Elongation factor Tu OS=Kamptonema sp. PCC 6506 OX=272129 GN=tuf PE=3 SV=1	2-amino-3-oxo-butanoic_acid; Acetaldehyde +26; Acetylation (K); Acetylation (N-term); Ala->Arg substitution; more
7	D8FUW0|D8FUW0_9CYAN	OSCI_610001	251.56	60.87	50	29	101	110000000	91481.9	ATPase AAA-2 OS=Kamptonema sp. PCC 6506 OX=272129 GN=OSCI_610001 PE=3 SV=1	4-hydroxynonenal (HNE); Acetylation (K); Acetylation (N-term); Ala->Arg substitution; Ala->Gly substitution; more
6	D8G0T5|D8G0T5_9CYAN	cbbL	213.477	51.89	49	37	98	482000000	53196.7	Ribulose bisphosphate carboxylase large chain OS=Kamptonema sp. PCC 6506 OX=272129 GN=cbbL PE=3 SV=1	Asn->Asp substitution; Carbamidomethylation; Carbamidomethylation (DHKE, X@N-term); Cys->Val substitution; Deamidation (NQ); more
4	T1RJ79|T1RJ79_9STRA	tufA	239.365	50.12	45	18	131	102000000	44510.8	Elongation factor Tu, chloroplastic OS=Nannochloropsis oculata OX=43925 GN=tufA PE=3 SV=1	2-amino-3-oxo-butanoic_acid; Acetaldehyde +26; Acetylation (K); Acetylation (N-term); Ala->Arg substitution; more
9	D8G1I6|D8G1I6_9CYAN	atpD	228.466	59.96	43	21	95	246000000	51759.3	ATP synthase subunit beta OS=Kamptonema sp. PCC 6506 OX=272129 GN=atpD PE=3 SV=1	Acetylation (N-term); Ala->Thr substitution; Asn->Asp substitution; Carbamidomethylation; Carbamidomethylation (DHKE, X@N-term); more
11	D8G1Y9|D8G1Y9_9CYAN	rpoB	209.544	38.26	42	39	74	80200000	126761	DNA-directed RNA polymerase subunit beta OS=Kamptonema sp. PCC 6506 OX=272129 GN=rpoB PE=3 SV=1	Ala->Gly substitution; Ala->Ser substitution; Asn->Asp substitution; Asn->Glu substitution; Asn->His substitution; more
4	O98439|O98439_9STRA	tufA	234.425	45.63	41	16	124	98700000	39942.6	Elongation factor Tu (Fragment) OS=Nannochloropsis oculata OX=43925 GN=tufA PE=3 SV=1	2-amino-3-oxo-butanoic_acid; Acetaldehyde +26; Acetylation (K); Acetylation (N-term); Ala->Arg substitution; more
5	D8G0H4|D8G0H4_9CYAN	OSCI_2780022	209.981	83.95	37	37	194	5520000000	17515.5	Phycocyanin, alpha subunit OS=Kamptonema sp. PCC 6506 OX=272129 GN=OSCI_2780022 PE=3 SV=1	Acetylation (N-term); Acetylation (TSCYH); Ala->Gln substitution; Ala->Glu substitution; Ala->Gly substitution; more
12	D8G2B0|D8G2B0_9CYAN	psaB	234.343	26.72	36	18	112	383000000	83091	Photosystem I P700 chlorophyll a apoprotein A2 OS=Kamptonema sp. PCC 6506 OX=272129 GN=psaB PE=3 SV=1	Acetylation (Protein N-term); Acetylation (TSCYH); Ala->Leu substitution; Carbamidomethylation; Cys->Ser substitution; more
10	A0A650ANM5|A0A650ANM5_CHLVU	atpB	204.518	45.11	34	3	91	1990000	51644	ATP synthase subunit beta OS=Chlorella vulgaris OX=3077 GN=atpB PE=3 SV=1	Acetylation (N-term); Asn->Asp substitution; Carbamidomethylation (DHKE, X@N-term); Deamidation (NQ); Dehydration; more
15	Q3S3D1|Q3S3D1_9CHLO	atpB	195.006	51.86	33	4	79	276000	52133.7	ATP synthase subunit beta, chloroplastic OS=Tetraselmis suecica OX=270643 GN=atpB PE=3 SV=2	Acetylation (N-term); Asn->Asp substitution; Carbamidomethylation; Carbamidomethylation (DHKE, X@N-term); Deamidation (NQ); more
17	D8FZN5|D8FZN5_9CYAN	dnaK	232.532	53.36	32	27	77	89400000	68021.7	Chaperone protein DnaK OS=Kamptonema sp. PCC 6506 OX=272129 GN=dnaK PE=2 SV=1	Ala->Gly substitution; Ala->Pro substitution; Ala->Ser substitution; Ala->Thr substitution; Asn->Asp substitution; more
14	D8G5A6|D8G5A6_9CYAN	ftsH	225.612	55.07	32	28	82	70500000	67004.5	ATP-dependent zinc metalloprotease FtsH OS=Kamptonema sp. PCC 6506 OX=272129 GN=ftsH PE=3 SV=1	Acetylation (N-term); Carbamidomethylation; Carbamidomethylation (DHKE, X@N-term); Carboxylation (E); Deamidation (NQ); more
16	D8G4T4|D8G4T4_9CYAN	atpA	221.146	40.99	31	23	78	190000000	54451.1	ATP synthase subunit alpha OS=Kamptonema sp. PCC 6506 OX=272129 GN=atpA PE=3 SV=1	Acetylation (Protein N-term); Ala->Gly substitution; Ala->Thr substitution; Amidination of lysines or N-terminal amines with methyl acetimidate; Carbamidomethylation (DHKE, X@N-term); more
21	D8FWY6|D8FWY6_9CYAN	OSCI_1120006	200.457	50.14	30	30	52	228000000	38799.8	Fructose-1,6-bisphosphate aldolase OS=Kamptonema sp. PCC 6506 OX=272129 GN=OSCI_1120006 PE=3 SV=1	3-sulfanylpropanoyl; Acetylation (N-term); Arg->Lys substitution; Asn->Asp substitution; Asn->Glu substitution; more
13	A0A650AP07|A0A650AP07_CHLVU	tufA	196.01	41.81	30	16	81	167000000	44897.3	Elongation factor Tu OS=Chlorella vulgaris OX=3077 GN=tufA PE=3 SV=1	Acetaldehyde +26; Acetylation (N-term); Ala->Pro substitution; Ala->Thr substitution; Arg->Ala substitution; more
15	C1IDZ6|C1IDZ6_9CHLO	atpB	191.333	53.28	30	1	76	87900	39496.2	ATP synthase subunit beta (Fragment) OS=Tetraselmis suecica OX=270643 GN=atpB PE=3 SV=1	Acetylation (N-term); Asn->Asp substitution; Carbamidomethylation (DHKE, X@N-term); Deamidation (NQ); Dehydration; more
27	D8FTF8|D8FTF8_9CYAN	pgk	182.541	60.9	29	27	49	175000000	42100.2	Phosphoglycerate kinase OS=Kamptonema sp. PCC 6506 OX=272129 GN=pgk PE=3 SV=1	Acetylation (K); Acetylation (N-term); Ala->Gly substitution; Ala->Thr substitution; Ala->Val substitution; more
19	D8G1R1|D8G1R1_9CYAN	OSCI_3060031	213.911	37.63	27	27	69	184000000	53027	Glutamine synthetase OS=Kamptonema sp. PCC 6506 OX=272129 GN=OSCI_3060031 PE=3 SV=1	Carbamidomethylation; Deamidation (NQ); Deamidation followed by a methylation; Ethylation; Glycidamide adduct; more
35	D8FZS1|D8FZS1_9CYAN	secA	170.921	27.78	26	26	41	11500000	106734	Protein translocase subunit SecA OS=Kamptonema sp. PCC 6506 OX=272129 GN=secA PE=3 SV=1	Acetylation (K); Asn->Gly substitution; Carbamidomethylation (DHKE, X@N-term); Carbamylation; Dehydration; more
41	D8G829|D8G829_9CYAN	carB	169.76	26.52	26	26	34	38700000	120631	Carbamoyl phosphate synthase large chain OS=Kamptonema sp. PCC 6506 OX=272129 GN=carB PE=3 SV=1	2-amino-3-oxo-butanoic_acid; Ala->Thr substitution; Asn->Asp substitution; Asp->Asn substitution; Carbamidomethylation; more
38	D8G966|D8G966_9CYAN	rpoC	160.286	18.23	26	26	40	42600000	150570	DNA-directed RNA polymerase subunit beta' OS=Kamptonema sp. PCC 6506 OX=272129 GN=rpoC PE=3 SV=1	Acetylation (K); Ala->Ser substitution; Asp->Asn substitution; Carbamidomethylation; Deoxy; more
28	D8G6A8|D8G6A8_9CYAN	pnp	173.447	29.55	25	24	50	96400000	77449.1	Polyribonucleotide nucleotidyltransferase OS=Kamptonema sp. PCC 6506 OX=272129 GN=pnp PE=3 SV=1	Acetylation (N-term); Ala->Gly substitution; Biotinylation; Carbamidomethylation; Carbamidomethylation (DHKE, X@N-term); more
37	D8G1E7|D8G1E7_9CYAN	OSCI_3010041	206.112	65.22	24	24	41	109000000	37029.5	D-fructose 1,6-bisphosphatase class 2/sedoheptulose 1,7-bisphosphatase OS=Kamptonema sp. PCC 6506 OX=272129 GN=OSCI_3010041 PE=3 SV=1	Acetylation (K); Amidination of lysines or N-terminal amines with methyl acetimidate; Asn->Ser substitution; Carbamidomethylation; Cys->Ser substitution; more
20	A0A650ANU3|A0A650ANU3_CHLVU	psaB	187.15	15.94	24	4	76	164000000	81804.5	Photosystem I P700 chlorophyll a apoprotein A2 OS=Chlorella vulgaris OX=3077 GN=psaB PE=3 SV=1	Acetylation (Protein N-term); Ala->Leu substitution; Ala->Ser substitution; Ala->Thr substitution; Carbamidomethylation; more
23	D8G2B1|D8G2B1_9CYAN	psaA	176.276	21.2	24	18	56	81800000	84438.2	Photosystem I P700 chlorophyll a apoprotein A1 OS=Kamptonema sp. PCC 6506 OX=272129 GN=psaA PE=3 SV=1	Acetylation (N-term); Acetylation (Protein N-term); Ala->Val substitution; Asn->Ser substitution; Carbamidomethylation; more
25	D8FUM1|D8FUM1_9CYAN	groL	165.702	49.29	24	19	55	149000000	59290.1	Chaperonin GroEL OS=Kamptonema sp. PCC 6506 OX=272129 GN=groL PE=3 SV=1	Ala->Arg substitution; Ala->Gly substitution; Ala->Ser substitution; Arg->Lys substitution; Carbamidomethylation (DHKE, X@N-term); more
34	D8FXL7|D8FXL7_9CYAN	fusA	175.286	38.35	22	21	48	129000000	75819.8	Elongation factor G OS=Kamptonema sp. PCC 6506 OX=272129 GN=fusA PE=3 SV=1	Arg->Lys substitution; Carbamidomethylation; Carbamidomethylation (DHKE, X@N-term); Deamidation (NQ); Formylation; more
24	D8G8Y2|D8G8Y2_9CYAN	ilvC	167.108	60.84	22	22	55	76500000	36028.1	Ketol-acid reductoisomerase (NADP(+)) OS=Kamptonema sp. PCC 6506 OX=272129 GN=ilvC PE=3 SV=1	Acetylation (TSCYH); Ala->Asn substitution; Ala->Gln substitution; Ala->Glu substitution; Ala->Gly substitution; more
32	D8FZ54|D8FZ54_9CYAN	OSCI_2210004	195.656	41.4	21	21	52	73600000	47919.6	Extracellular ligand-binding receptor OS=Kamptonema sp. PCC 6506 OX=272129 GN=OSCI_2210004 PE=4 SV=1	Acetylation (N-term); Carbamidomethylation; Carbamidomethylation (DHKE, X@N-term); Carboxylation (E); Deamidation (NQ); more
33	A0A9D4TEM6|A0A9D4TEM6_CHLVU	D9Q98_010752	181.397	19.28	21	15	48	106000000	55503.4	Photosystem II CP47 reaction center protein (Fragment) OS=Chlorella vulgaris OX=3077 GN=D9Q98_010752 PE=3 SV=1	Acetylation (Protein N-term); Ala->Pro substitution; Arg->Lys substitution; Carboxyl modification with ethanolamine; Carboxymethyl (KW, X@N-term); more
26	T1RJ88|T1RJ88_9STRA	atpB	176.542	58.37	21	12	60	40200000	53201.2	ATP synthase subunit beta, chloroplastic OS=Nannochloropsis oculata OX=43925 GN=atpB PE=3 SV=1	Acetylation (N-term); Deamidation (NQ); Deamidation followed by a methylation; Ethylation; Formylation; more
44	A9ZM90|A9ZM90_CHLVU	rbcL	175.364	31.58	21	6	49	199000000	52489.5	Ribulose bisphosphate carboxylase large chain OS=Chlorella vulgaris OX=3077 GN=rbcL PE=3 SV=1	Carbamidomethylation; Deamidation (NQ); Dehydration; Dihydroxy; Formylation; more
42	Q3S3D2|Q3S3D2_9CHLO	rbcL	168.401	41.47	21	5	39	17700000	52336.4	Ribulose bisphosphate carboxylase large chain OS=Tetraselmis suecica OX=270643 GN=rbcL PE=3 SV=1	Ala->Pro substitution; Carbamidomethylation; Cys->Leu substitution; Deamidation (NQ); Dehydration; more
36	D8G191|D8G191_9CYAN	OSCI_3000034	167.851	55.41	21	21	41	49500000	56655.5	D-3-phosphoglycerate dehydrogenase OS=Kamptonema sp. PCC 6506 OX=272129 GN=OSCI_3000034 PE=3 SV=1	Ala->Glu substitution; Ala->Ser substitution; Carbamidomethylation (DHKE, X@N-term); Deamidation (NQ); Deoxy; more
55	A0A9D4YYZ8|A0A9D4YYZ8_CHLVU	D9Q98_010421	155.847	17.18	21	4	35	11600000	100646	Uncharacterized protein OS=Chlorella vulgaris OX=3077 GN=D9Q98_010421 PE=3 SV=1	4-hydroxynonenal (HNE); Ala->Arg substitution; Carbamidomethylation; Carbamidomethylation (DHKE, X@N-term); Deamidation (NQ); more
8	D8G7Q3|D8G7Q3_9CYAN	ccmK	215.68	78.76	20	11	146	282000000	12085	Carboxysome shell protein CcmK OS=Kamptonema sp. PCC 6506 OX=272129 GN=ccmK PE=3 SV=1	Acetylation (K); Acetylation (Protein N-term); Acetylation (TSCYH); Ala->Pro substitution; Ala->Ser substitution; more
65	D8G8S6|D8G8S6_9CYAN	OSCI_3990018	162.081	46.87	20	20	27	53500000	50001.2	UDP-glucose 6-dehydrogenase OS=Kamptonema sp. PCC 6506 OX=272129 GN=OSCI_3990018 PE=3 SV=1	Ala->Ser substitution; Asn->Gln substitution; Carbamidomethylation; Carbamidomethylation (DHKE, X@N-term); Deamidation (NQ); more
62	D8G162|D8G162_9CYAN	OSCI_3000005	193.037	43.29	19	19	32	24500000	62401.5	Glycoside hydrolase family protein OS=Kamptonema sp. PCC 6506 OX=272129 GN=OSCI_3000005 PE=3 SV=1	Carbamidomethylation; Carbamidomethylation (DHKE, X@N-term); Carboxylation (E); Deamidation (NQ); Ethylation; more
60	D8FYZ8|D8FYZ8_9CYAN	OSCI_2140003	177.508	29.21	19	19	26	21600000	90464.6	Phosphoenolpyruvate synthase OS=Kamptonema sp. PCC 6506 OX=272129 GN=OSCI_2140003 PE=3 SV=1	Acetylation (N-term); Arg->Thr substitution; Asn->Gly substitution; Asn->Thr substitution; Carbamidomethylation; more
18	D8G0H3|D8G0H3_9CYAN	OSCI_2780021	171.51	67.05	19	19	150	5000000000	18172.5	Phycocyanin, beta subunit OS=Kamptonema sp. PCC 6506 OX=272129 GN=OSCI_2780021 PE=3 SV=1	2-OH-ethyl thio-Ser; Acetylation (N-term); Ala->Asp substitution; Ala->Ser substitution; Ala->Thr substitution; more
58	T1RJ53|T1RJ53_9STRA	psaB	162.164	16.69	19	3	43	9270000	82796.4	Photosystem I P700 chlorophyll a apoprotein A2 OS=Nannochloropsis oculata OX=43925 GN=psaB PE=3 SV=1	2-amino-3-oxo-butanoic_acid; Acetylation (Protein N-term); Ala->Leu substitution; Carbamidomethylation; Deamidation (NQ); more
47	D8G1Y8|D8G1Y8_9CYAN	rpoC	159.651	30.82	19	19	46	53800000	70400.2	DNA-directed RNA polymerase subunit gamma OS=Kamptonema sp. PCC 6506 OX=272129 GN=rpoC PE=3 SV=1	Ala->Thr substitution; Carbamidomethylation; Deamidation (NQ); Gly->Ser substitution; Ile->Thr substitution; more
54	T1RHJ6|T1RHJ6_9STRA	psbB	157.023	25.15	19	15	32	24400000	56632.8	Photosystem II CP47 reaction center protein OS=Nannochloropsis oculata OX=43925 GN=psbB PE=3 SV=1	Carboxylation (E); Deamidation (NQ); Formylation; Gly->Ser substitution; Ile->Val substitution; more
43	D8G8E9|D8G8E9_9CYAN	OSCI_3920008	169.425	46.02	18	16	58	255000000	36672.8	Glyceraldehyde-3-phosphate dehydrogenase OS=Kamptonema sp. PCC 6506 OX=272129 GN=OSCI_3920008 PE=3 SV=1	Arg->Lys substitution; Deamidation (NQ); Dehydration; Dihydroxy; Ethanolation (C); more
44	A1E8V5|A1E8V5_9STRA	rbcL	162.181	30.79	18	6	42	199000000	42097.9	Ribulose bisphosphate carboxylase large chain (Fragment) OS=Nannochloropsis oculata OX=43925 GN=rbcL PE=3 SV=1	Carbamidomethylation; Deamidation (NQ); Dihydroxy; Formylation; Methylation(others); more
67	D8G5A1|D8G5A1_9CYAN	clpB	156.264	23.56	18	14	28	5480000	97903.5	Chaperone protein ClpB OS=Kamptonema sp. PCC 6506 OX=272129 GN=clpB PE=3 SV=1	Carbamidomethylation (DHKE, X@N-term); Deamidation (NQ); Glycidamide adduct; Methylation(others); Oxidation (M); more
56	D8FYW7|D8FYW7_9CYAN	OSCI_2090003	144.644	49.59	18	18	42	93300000	41167.6	30S ribosomal protein S1 OS=Kamptonema sp. PCC 6506 OX=272129 GN=OSCI_2090003 PE=4 SV=1	Arg->Pro substitution; Carbamidomethylation (DHKE, X@N-term); Carboxylation (E); Deamidation (NQ); Ethylation; more
30	D8FZU9|D8FZU9_9CYAN	OSCI_2530012	176.436	28.71	17	13	49	20400000	11219.3	RNA-binding region RNP-1 OS=Kamptonema sp. PCC 6506 OX=272129 GN=OSCI_2530012 PE=4 SV=1	2-OH-ethyl thio-Ser; Acetylation (N-term); Ala->Thr substitution; Carbamidomethylation (DHKE, X@N-term); Carboxylation (E); more
51	C1IDZ5|C1IDZ5_9CHLO	rbcL	154.573	38.03	17	2	34	4030000	41859.6	Ribulose bisphosphate carboxylase large chain (Fragment) OS=Tetraselmis suecica OX=270643 GN=rbcL PE=3 SV=1	Carbamidomethylation; Deamidation (NQ); Dehydration; Gln->Tyr substitution; Gly->Pro substitution; more
69	A0A9D4Z0K9|A0A9D4Z0K9_CHLVU	D9Q98_002285	145.836	39.26	17	17	24	63600000	41770.7	Actin OS=Chlorella vulgaris OX=3077 GN=D9Q98_002285 PE=3 SV=1	Ala->Ser substitution; Deamidation (NQ); Deoxy; Diethylation; Dihydroxy; more
71	D8G353|D8G353_9CYAN	rplL	142.891	59.38	17	15	31	117000000	13455.7	Large ribosomal subunit protein bL12 OS=Kamptonema sp. PCC 6506 OX=272129 GN=rplL PE=3 SV=1	Carbamidomethylation (DHKE, X@N-term); Carboxyl modification with ethanolamine; Carboxylation (E); Deamidation (NQ); Dihydroxy; more
22	D8FWQ4|D8FWQ4_9CYAN	OSCI_1090024	192.309	99.07	16	16	59	305000000	11760.5	Thioredoxin OS=Kamptonema sp. PCC 6506 OX=272129 GN=OSCI_1090024 PE=3 SV=1	2-amino-3-oxo-butanoic_acid; Acetylation (N-term); Ala->Ser substitution; Asn->Asp substitution; Asn->Glu substitution; more
45	D8G8G7|D8G8G7_9CYAN	OSCI_3930013	175.545	61.13	16	16	38	43200000	27656.5	Two component transcriptional regulator OS=Kamptonema sp. PCC 6506 OX=272129 GN=OSCI_3930013 PE=4 SV=1	Acetylation (N-term); Arg->Lys substitution; Carbamidomethylation; Deoxy; Dihydroxy; more
31	D8FX84|D8FX84_9CYAN	psbB	169.92	21.85	16	12	50	125000000	56215.2	Photosystem II CP47 reaction center protein OS=Kamptonema sp. PCC 6506 OX=272129 GN=psbB PE=3 SV=1	Ala->Pro substitution; Ala->Ser substitution; Asn->Asp substitution; Asn->Thr substitution; Carbamidomethylation (DHKE, X@N-term); more
39	A0A9D4TEN8|A0A9D4TEN8_CHLVU	psbC	151.651	32.97	16	11	51	21100000	50437.9	Photosystem II CP43 reaction center protein OS=Chlorella vulgaris OX=3077 GN=psbC PE=3 SV=1	Arg->Ala substitution; Asn->Arg substitution; Asn->Thr substitution; Deamidation (NQ); Deamidation followed by a methylation; more
49	D8G2X4|D8G2X4_9CYAN	mreB	150.98	57.35	16	16	34	32600000	36997.9	Cell shape-determining protein MreB OS=Kamptonema sp. PCC 6506 OX=272129 GN=mreB PE=3 SV=1	Carbamidomethylation; Carbamylation; Deamidation (NQ); Deoxy; Formylation; more
57	T1RI01|T1RI01_9STRA	atpA	146.309	30.3	16	9	36	8440000	54872.7	ATP synthase subunit alpha, chloroplastic OS=Nannochloropsis oculata OX=43925 GN=atpA PE=3 SV=1	Arg->Lys substitution; Carbamidomethylation; Carbamidomethylation (DHKE, X@N-term); Deamidation (NQ); Dehydration; more
59	D8G4H2|D8G4H2_9CYAN	OSCI_3460084	145.354	32.61	16	16	29	18700000	57440.8	Uncharacterized AAA domain-containing protein ycf46 OS=Kamptonema sp. PCC 6506 OX=272129 GN=OSCI_3460084 PE=3 SV=1	Ala->Ser substitution; Carbamidomethylation; Deamidation (NQ); Deoxy; Ethylation; more
48	A0A9D4TEL2|A0A9D4TEL2_CHLVU	atpA	142.936	22.55	16	9	43	74700000	54238	ATP synthase subunit alpha, chloroplastic (Fragment) OS=Chlorella vulgaris OX=3077 GN=atpA PE=3 SV=1	Acetylation (TSCYH); Ala->Thr substitution; Carbamidomethylation (DHKE, X@N-term); Deamidation (NQ); Dehydration; more
52	D8FY78|D8FY78_9CYAN	OSCI_1630031	160.673	30.79	15	15	28	27100000	52981.2	6-phosphogluconate dehydrogenase, decarboxylating OS=Kamptonema sp. PCC 6506 OX=272129 GN=OSCI_1630031 PE=3 SV=1	Ala->Pro substitution; Asn->Asp substitution; Biotinylation; Carbamidomethylation; Carbamidomethylation (DHKE, X@N-term); more
85	A0A9D4TT41|A0A9D4TT41_CHLVU	D9Q98_003543	147.623	44.44	15	15	21	9010000	49671.1	Tubulin alpha chain OS=Chlorella vulgaris OX=3077 GN=D9Q98_003543 PE=3 SV=1	Carbamidomethylation; Carbamidomethylation (DHKE, X@N-term); Deamidation (NQ); Dehydration; Deoxy; more
64	T1RJ90|T1RJ90_9STRA	rbcL	142.297	31.21	15	13	30	75200000	53942.7	Ribulose bisphosphate carboxylase large chain OS=Nannochloropsis oculata OX=43925 GN=rbcL PE=3 SV=1	Asn->Asp substitution; Carbamidomethylation (DHKE, X@N-term); Carbamylation; Deamidation (NQ); Dehydration; more
94	D8FY90|D8FY90_9CYAN	gyrB	133.64	25.08	15	14	19	13300000	72149.8	DNA gyrase subunit B OS=Kamptonema sp. PCC 6506 OX=272129 GN=gyrB PE=3 SV=1	Carbamidomethylation; Methylation(others); Pro->Thr substitution; Ser->Asn substitution
29	D8G7Q4|D8G7Q4_9CYAN	ccmK	172.128	70.87	14	5	76	19800000	11044.7	Carboxysome shell protein CcmK OS=Kamptonema sp. PCC 6506 OX=272129 GN=ccmK PE=3 SV=1	Acetylation (K); Acetylation (TSCYH); Ala->Ser substitution; Amidination of lysines or N-terminal amines with methyl acetimidate; Asn->Pro substitution; more
61	D8G6J4|D8G6J4_9CYAN	ftsH	160.604	33.92	14	10	28	23400000	68773.6	ATP-dependent zinc metalloprotease FtsH OS=Kamptonema sp. PCC 6506 OX=272129 GN=ftsH PE=3 SV=1	Acetylation (TSCYH); Carbamidomethylation; Carbamidomethylation (DHKE, X@N-term); Deamidation (NQ); Deoxy; more
89	D8G2V3|D8G2V3_9CYAN	rpoA	142.96	44.69	14	14	19	19700000	35326.9	DNA-directed RNA polymerase subunit alpha OS=Kamptonema sp. PCC 6506 OX=272129 GN=rpoA PE=3 SV=1	Acetaldehyde +26; Ala->Arg substitution; Ala->Leu substitution; Carbamidomethylation; Deamidation (NQ); more
87	D8FVI2|D8FVI2_9CYAN	OSCI_840018	139.165	33.99	14	11	20	26700000	44780.6	Geranylgeranyl reductase OS=Kamptonema sp. PCC 6506 OX=272129 GN=OSCI_840018 PE=3 SV=1	Arg->Thr substitution; Carbamidomethylation; Carbamidomethylation (DHKE, X@N-term); Formylation; Lys->Ala substitution; more
64	Q8MFM2|Q8MFM2_9STRA	rbcL	138.787	28.42	14	12	28	74800000	50797.1	Ribulose bisphosphate carboxylase large chain (Fragment) OS=Nannochloropsis oculata OX=43925 GN=rbcL PE=3 SV=1	Asn->Asp substitution; Carbamidomethylation (DHKE, X@N-term); Carbamylation; Deamidation (NQ); Dehydration; more
90	A0A650ANL0|A0A650ANL0_CHLVU	psaA	125.986	16.38	14	8	26	142000000	83226.6	Photosystem I P700 chlorophyll a apoprotein A1 OS=Chlorella vulgaris OX=3077 GN=psaA PE=3 SV=1	Acetylation (K); Acetylation (Protein N-term); Ala->Ser substitution; Asn->Ser substitution; Asp->Glu substitution; more
53	D8FZ70|D8FZ70_9CYAN	psbC	185.8	25.49	13	8	45	56000000	49998.4	Photosystem II CP43 reaction center protein OS=Kamptonema sp. PCC 6506 OX=272129 GN=psbC PE=3 SV=1	2-amino-3-oxo-butanoic_acid; Arg->Ser substitution; Asn->Asp substitution; Asp->Gln substitution; Carbamidomethylation (DHKE, X@N-term); more
40	Q3S3D0|Q3S3D0_9CHLO	psbA	176.176	22.32	13	4	50	51600000	38938.7	Photosystem II protein D1 OS=Tetraselmis suecica OX=270643 GN=psbA PE=3 SV=2	2-amino-3-oxo-butanoic_acid; Acetylation (Protein N-term); Asn->Ala substitution; Asn->Gly substitution; Deamidation (NQ); more
78	D8G9I8|D8G9I8_9CYAN	ahcY	169.1	34.12	13	13	24	23600000	46014.8	Adenosylhomocysteinase OS=Kamptonema sp. PCC 6506 OX=272129 GN=ahcY PE=3 SV=1	Asn->Ala substitution; Asn->Glu substitution; Asn->His substitution; Asn->Thr substitution; Carbamidomethylation; more
73	D8FWN0|D8FWN0_9CYAN	ndhH	167.315	43.4	13	13	22	27200000	45228.1	NAD(P)H-quinone oxidoreductase subunit H OS=Kamptonema sp. PCC 6506 OX=272129 GN=ndhH PE=3 SV=1	Acetylation (N-term); Ala->Glu substitution; Ala->Gly substitution; Ala->Ser substitution; Asn->Ala substitution; more
66	D8G2W7|D8G2W7_9CYAN	OSCI_3240021	164.858	32.98	13	11	30	21500000	43198.4	UDP-sulfoquinovose synthase OS=Kamptonema sp. PCC 6506 OX=272129 GN=OSCI_3240021 PE=4 SV=1	Carbamidomethylation; Deamidation (NQ); Glu->Gln substitution; His->Gln substitution; Leu->Met substitution; more
88	D8FZI7|D8FZI7_9CYAN	OSCI_2450002	148.18	43.67	13	13	22	16400000	40303.5	Inosine 5-monophosphate dehydrogenase OS=Kamptonema sp. PCC 6506 OX=272129 GN=OSCI_2450002 PE=3 SV=1	Ala->Ser substitution; Amidination of lysines or N-terminal amines with methyl acetimidate; Carbamidomethylation; Carbamidomethylation (DHKE, X@N-term); Deamidation followed by a methylation; more
79	C1IDZ7|C1IDZ7_9CHLO	psaB	146.184	16.85	13	3	24	19000000	50571.6	p700 chlorophyll a-apoprotein A2 (Fragment) OS=Tetraselmis suecica OX=270643 GN=psaB PE=4 SV=1	2-amino-3-oxo-butanoic_acid; Acetylation (Protein N-term); Ala->Leu substitution; Ala->Thr substitution; Gln->Ser substitution; more
63	A0A9D4TPS7|A0A9D4TPS7_CHLVU	D9Q98_004405	143.374	30	13	13	30	12200000	49199.6	Tubulin beta chain OS=Chlorella vulgaris OX=3077 GN=D9Q98_004405 PE=3 SV=1	Acetylation (N-term); Carbamidomethylation; Carbamidomethylation (DHKE, X@N-term); Cys->Leu substitution; Deamidation (NQ); more
72	T1R8F9|T1R8F9_9STRA	atp1	139.182	18.85	13	6	31	1090000	57560.6	ATP synthase subunit alpha OS=Nannochloropsis oculata OX=43925 GN=atp1 PE=3 SV=1	Dehydration; Deoxy; Dihydroxy; Methylation(others); Oxidation (M); more
68	T1RJ97|T1RJ97_9STRA	psbC	137.069	25.59	13	11	27	14800000	51789.7	Photosystem II CP43 reaction center protein OS=Nannochloropsis oculata OX=43925 GN=psbC PE=3 SV=1	Ala->Gln substitution; Ala->Ser substitution; Deamidation (NQ); Deamidation followed by a methylation; Deoxy; more
77	A0A9D4U118|A0A9D4U118_CHLVU	D9Q98_001519	136.948	25.86	13	5	20	855000	56040.1	ATP synthase subunit beta OS=Chlorella vulgaris OX=3077 GN=D9Q98_001519 PE=3 SV=1	Asn->Ser substitution; Deamidation (NQ); Dehydration; Glycidamide adduct; Ile->Thr substitution; more
106	D8G4T3|D8G4T3_9CYAN	atpG	135.2	53.16	13	13	17	49000000	34982.5	ATP synthase gamma chain OS=Kamptonema sp. PCC 6506 OX=272129 GN=atpG PE=3 SV=1	Asp->Glu substitution; Beta-methylthiolation (ND); Carboxylation (E); Deamidation (NQ); Dehydration; more
64	A8CCX4|A8CCX4_9STRA	rbcL	135.068	26.42	13	11	25	70900000	50372.6	Ribulose bisphosphate carboxylase large chain (Fragment) OS=Nannochloropsis oculata OX=43925 GN=rbcL PE=3 SV=1	Asn->Asp substitution; Carbamidomethylation (DHKE, X@N-term); Carbamylation; Deamidation (NQ); Dehydration; more
64	G8DM77|G8DM77_9STRA	rbcL	134.997	27.29	13	11	25	31900000	49154.4	Ribulose bisphosphate carboxylase large chain (Fragment) OS=Nannochloropsis oculata OX=43925 GN=rbcL PE=3 SV=1	Asn->Asp substitution; Carbamidomethylation (DHKE, X@N-term); Carbamylation; Deamidation (NQ); Dehydration; more
115	D8G4S3|D8G4S3_9CYAN	sigA	131.762	37.6	13	13	15	8680000	45527	RNA polymerase sigma factor SigA OS=Kamptonema sp. PCC 6506 OX=272129 GN=sigA PE=3 SV=1	Biotinylation; Deamidation (NQ)
95	D8G6Z9|D8G6Z9_9CYAN	OSCI_3750008	131.372	26.8	13	13	17	115000000	72381.2	Transketolase OS=Kamptonema sp. PCC 6506 OX=272129 GN=OSCI_3750008 PE=3 SV=1	Acetylation (K); Acetylation (TSCYH); Ala->Glu substitution; Ala->Ser substitution; Ala->Thr substitution; more
112	D8G1L2|D8G1L2_9CYAN	OSCI_3040003	116.162	15.02	13	12	21	16500000	97179.6	glycogen phosphorylase OS=Kamptonema sp. PCC 6506 OX=272129 GN=OSCI_3040003 PE=3 SV=1	Ala->Asn substitution; Carbamidomethylation; Deamidation (NQ); Diethylation; Formylation; more
40	A0A650ANM0|A0A650ANM0_CHLVU	psbA	174.502	20.11	12	3	49	51200000	38985.7	Photosystem II protein D1 OS=Chlorella vulgaris OX=3077 GN=psbA PE=3 SV=1	2-amino-3-oxo-butanoic_acid; Asn->Ala substitution; Asn->Gly substitution; Deamidation (NQ); Formylation; more
46	T1RJC6|T1RJC6_9STRA	psbA	174.435	23.06	12	2	46	4180000	39509.3	Photosystem II protein D1 OS=Nannochloropsis oculata OX=43925 GN=psbA PE=3 SV=1	2-amino-3-oxo-butanoic_acid; Asn->Ala substitution; Asn->Gly substitution; Deamidation (NQ); Formylation; more
86	D8G9E3|D8G9E3_9CYAN	OSCI_4090001	164.683	19.32	12	12	21	16100000	89083.9	Ribonuclease OS=Kamptonema sp. PCC 6506 OX=272129 GN=OSCI_4090001 PE=4 SV=1	Ala->Ser substitution; Arg->Lys substitution; Asn->Asp substitution; Carbamidomethylation; Carbamylation; more
102	D8G5V7|D8G5V7_9CYAN	hemL	147.705	32.18	12	12	19	84900000	45685.6	Glutamate-1-semialdehyde 2,1-aminomutase OS=Kamptonema sp. PCC 6506 OX=272129 GN=hemL PE=3 SV=1	Acetylation (TSCYH); Ala->Thr substitution; Carbamidomethylation (DHKE, X@N-term); Deamidation (NQ); Glu->Gln substitution; more
50	D8G956|D8G956_9CYAN	OSCI_4030019	146.842	64.15	12	8	36	27100000	11440.6	RNA-binding region RNP-1 OS=Kamptonema sp. PCC 6506 OX=272129 GN=OSCI_4030019 PE=4 SV=1	2-OH-ethyl thio-Ser; 3-sulfanylpropanoyl; Carbamidomethylation (DHKE, X@N-term); Carboxylation (E); Formylation; more
82	D8FYA2|D8FYA2_9CYAN	glgC	141.356	20.98	12	12	24	29900000	48463.3	Glucose-1-phosphate adenylyltransferase OS=Kamptonema sp. PCC 6506 OX=272129 GN=glgC PE=3 SV=1	Carbamylation; Carboxylation (E); Deamidation (NQ); Formylation; Methylation(others); more
98	D8G632|D8G632_9CYAN	petH	138.1	29.43	12	9	20	54700000	44832.9	Ferredoxin--NADP reductase OS=Kamptonema sp. PCC 6506 OX=272129 GN=petH PE=3 SV=1	Ala->Thr substitution; Ala->Val substitution; Asn->Asp substitution; Carboxyl modification with ethanolamine; Dehydration; more
97	T1RJ63|T1RJ63_9STRA	psaA	132.937	16.78	12	7	19	1970000	82716.2	Photosystem I P700 chlorophyll a apoprotein A1 OS=Nannochloropsis oculata OX=43925 GN=psaA PE=3 SV=1	Asn->Ser substitution; Carbamidomethylation; Deamidation (NQ); Dihydroxy; Glu->Val substitution
125	D8G6M4|D8G6M4_9CYAN	acsA	126.663	23.78	12	12	15	8840000	73164.2	Acetyl-coenzyme A synthetase OS=Kamptonema sp. PCC 6506 OX=272129 GN=acsA PE=3 SV=1	Ala->Pro substitution; Carbamidomethylation; Glu->Asp substitution; Ile->Val substitution; Oxidation (HW); more
134	D8G665|D8G665_9CYAN	ileS	122.677	13.69	12	9	12	5450000	132314	Isoleucine--tRNA ligase OS=Kamptonema sp. PCC 6506 OX=272129 GN=ileS PE=3 SV=1	Ala->Ser substitution; Ala->Val substitution; Carbamidomethylation; Dehydration; Gly->Thr substitution; more
84	A0A650ANN3|A0A650ANN3_CHLVU	psbD	157.291	24.72	11	4	28	12200000	39429.4	Photosystem II D2 protein OS=Chlorella vulgaris OX=3077 GN=psbD PE=3 SV=1	Asn->Asp substitution; Asn->Glu substitution; Deamidation (NQ); Deamidation followed by a methylation; Formylation; more
130	D8FUZ4|D8FUZ4_9CYAN	purA	148.614	35.2	11	11	13	9690000	48734.8	Adenylosuccinate synthetase OS=Kamptonema sp. PCC 6506 OX=272129 GN=purA PE=3 SV=1	Acetylation (N-term); Carbamidomethylation; Deamidation (NQ); Deoxy; Dihydroxy; more
108	D8G347|D8G347_9CYAN	pepA	148.124	24.85	11	11	20	19700000	51990.7	Probable cytosol aminopeptidase OS=Kamptonema sp. PCC 6506 OX=272129 GN=pepA PE=3 SV=1	Acetylation (K); Acetylation (N-term); Carbamidomethylation (DHKE, X@N-term); Deamidation (NQ); Ethylation; more
109	D8G478|D8G478_9CYAN	glgA	136.563	27.33	11	11	17	19900000	54316.3	Glycogen synthase OS=Kamptonema sp. PCC 6506 OX=272129 GN=glgA PE=3 SV=1	Ala->Ser substitution; Asn->Asp substitution; Carbamidomethylation; Deoxy; Gln->Tyr substitution; more
144	D8FUZ9|D8FUZ9_9CYAN	guaA	135.574	24.95	11	11	12	9370000	60263	GMP synthase [glutamine-hydrolyzing] OS=Kamptonema sp. PCC 6506 OX=272129 GN=guaA PE=3 SV=1	Ala->Ser substitution; Deamidation (NQ); Lys->Ser substitution; Methylation(KR); Phe->Leu substitution; more
96	D8FX93|D8FX93_9CYAN	glgB	131.922	16.04	11	11	18	13400000	89080.2	1,4-alpha-glucan branching enzyme GlgB OS=Kamptonema sp. PCC 6506 OX=272129 GN=glgB PE=3 SV=1	Deamidation (NQ); Dihydroxy; Gln->Tyr substitution; Glu->Asp substitution; Methylation(KR); more
101	D8G5P6|D8G5P6_9CYAN	argG	130.766	28.75	11	11	16	15600000	43829.9	Argininosuccinate synthase OS=Kamptonema sp. PCC 6506 OX=272129 GN=argG PE=3 SV=1	Deamidation (NQ); Gln->Glu substitution; Glu->Gln substitution; His->Gln substitution; Ile->Val substitution; more
128	D8G8C3|D8G8C3_9CYAN	OSCI_3910007	127.344	12.87	11	11	15	12600000	92676.4	Nucleotidyl transferase OS=Kamptonema sp. PCC 6506 OX=272129 GN=OSCI_3910007 PE=3 SV=1	Carbamidomethylation; Carbamidomethylation (DHKE, X@N-term); Gln->Ser substitution; His->Asn substitution; Ile->Val substitution; more
70	D8FYR4|D8FYR4_9CYAN	rpsB	123.777	38.29	11	11	23	55400000	30540.5	Small ribosomal subunit protein uS2 OS=Kamptonema sp. PCC 6506 OX=272129 GN=rpsB PE=3 SV=1	Acetylation (N-term); Ala->Leu substitution; Biotinylation; Carbamidomethylation; Deamidation (NQ); more
116	D8FXT7|D8FXT7_9CYAN	OSCI_1570001	123.761	49.47	11	11	22	407000000	10120.6	Nucleoid protein Hbs OS=Kamptonema sp. PCC 6506 OX=272129 GN=OSCI_1570001 PE=3 SV=1	Ala->Val substitution; Deamidation (NQ); Deoxy; Ethylation; Formylation; more
123	A0A9D4YSM8|A0A9D4YSM8_CHLVU	D9Q98_003754	118.261	57.28	11	11	13	26400000	11411.3	Histone H4 OS=Chlorella vulgaris OX=3077 GN=D9Q98_003754 PE=3 SV=1	2-amino-3-oxo-butanoic_acid; Methylation(KR); Phe->Met substitution
147	D8G8R4|D8G8R4_9CYAN	gyrA	115.135	10.41	11	11	11	4660000	99254.1	DNA gyrase subunit A OS=Kamptonema sp. PCC 6506 OX=272129 GN=gyrA PE=3 SV=1	Asn->His substitution; Ethylation; Ser->Asn substitution
105	A0A9D4TT17|A0A9D4TT17_CHLVU	D9Q98_003661	114.404	16.2	11	8	18	35500000	48481.1	Phosphoglycerate kinase OS=Chlorella vulgaris OX=3077 GN=D9Q98_003661 PE=3 SV=1	Dehydration; Dihydroxy; Double Carbamidomethylation (DHKE, X@N-term); Leu->Phe substitution; Methylation(KR); more
127	D8FZ43|D8FZ43_9CYAN	gmd	152.716	34.99	10	10	17	13200000	39600.6	GDP-mannose 4,6-dehydratase OS=Kamptonema sp. PCC 6506 OX=272129 GN=gmd PE=3 SV=1	Ethylation; Glu->Asp substitution; His->Gln substitution; Ser->Ala substitution; Ser->Thr substitution; more
129	D8G770|D8G770_9CYAN	leuB	147.744	28.65	10	10	15	3340000	39278.3	3-isopropylmalate dehydrogenase OS=Kamptonema sp. PCC 6506 OX=272129 GN=leuB PE=3 SV=1	Carbamidomethylation (DHKE, X@N-term); Methylation(others); Oxidation (M)
118	D8FU70|D8FU70_9CYAN	OSCI_340032	141.064	29	10	10	16	13400000	49183.3	Adenylosuccinate lyase OS=Kamptonema sp. PCC 6506 OX=272129 GN=OSCI_340032 PE=3 SV=1	Acetylation (K); Asp->Glu substitution; Ile->Val substitution; Leu->Gln substitution; Methylation(others); more
111	D8G4I2|D8G4I2_9CYAN	ffh	135.064	23.4	10	10	15	5760000	52704	Signal recognition particle protein OS=Kamptonema sp. PCC 6506 OX=272129 GN=ffh PE=3 SV=1	Biotinylation; Dehydration; Dihydroxy; Formylation; Ile->Phe substitution; more
107	D8FUV9|D8FUV9_9CYAN	OSCI_600001	133.479	22.46	10	10	20	67600000	38104.4	Phosphoribulokinase OS=Kamptonema sp. PCC 6506 OX=272129 GN=OSCI_600001 PE=3 SV=1	Ala->Tyr substitution; Asn->Arg substitution; Carbamidomethylation; Carbamidomethylation (DHKE, X@N-term); Deamidation followed by a methylation; more
76	D8G0F0|D8G0F0_9CYAN	psaC	131.6	71.6	10	7	36	104000000	8798.21	Photosystem I iron-sulfur center OS=Kamptonema sp. PCC 6506 OX=272129 GN=psaC PE=3 SV=1	Ala->Glu substitution; Carbamidomethylation; Cys->Ser substitution; Dihydroxy; Formylation; more
81	D8G5H4|D8G5H4_9CYAN	OSCI_3530031	129.445	39.53	10	10	21	21900000	27704.9	Enoyl-[acyl-carrier-protein] reductase [NADH] OS=Kamptonema sp. PCC 6506 OX=272129 GN=OSCI_3530031 PE=3 SV=1	Ala->Pro substitution; Deamidation (NQ); Dihydroxy; Formylation; Ile->Val substitution; more
141	D8G2S4|D8G2S4_9CYAN	kaiC	128.775	26.25	10	10	15	1210000	58353.2	Circadian clock oscillator protein KaiC OS=Kamptonema sp. PCC 6506 OX=272129 GN=kaiC PE=3 SV=1	Ethylation; Ile->Val substitution; Phe->Tyr substitution
126	D8G8W9|D8G8W9_9CYAN	OSCI_4010009	117.933	28.54	10	9	13	3980000	45630.8	Twitching motility protein OS=Kamptonema sp. PCC 6506 OX=272129 GN=OSCI_4010009 PE=3 SV=1	Asp->Asn substitution; Ile->Met substitution; Lys->Arg substitution; Methylation(KR); Oxidation (M); more
165	D8G7K9|D8G7K9_9CYAN	adhE	110.74	14.84	10	9	10	2930000	98978.9	Aldehyde-alcohol dehydrogenase OS=Kamptonema sp. PCC 6506 OX=272129 GN=adhE PE=3 SV=1	Asn->Glu substitution; Carbamidomethylation; Formylation; Glu->Gln substitution; Ile->Phe substitution; more
74	D8G5X7|D8G5X7_9CYAN	OSCI_3590050	142.661	11.99	9	2	31	66700000	63430.2	Carbohydrate-selective porin OprB OS=Kamptonema sp. PCC 6506 OX=272129 GN=OSCI_3590050 PE=3 SV=1	Carbamidomethylation; Carbamidomethylation (DHKE, X@N-term); Dehydration; Formylation; Gln->Thr substitution; more
93	T1RHX3|T1RHX3_9STRA	psbD	141.459	19.1	9	2	27	39400000	39643.5	Photosystem II D2 protein OS=Nannochloropsis oculata OX=43925 GN=psbD PE=3 SV=1	Acetylation (N-term); Deamidation (NQ); Dehydration; Formylation; Methylation(others); more
75	D8G1E3|D8G1E3_9CYAN	OSCI_3010037	138.661	11.71	9	2	28	1430000	69094.7	Carbohydrate-selective porin, OprB family OS=Kamptonema sp. PCC 6506 OX=272129 GN=OSCI_3010037 PE=3 SV=1	Arg->Val substitution; Asn->Gln substitution; Asp->Asn substitution; Carbamidomethylation; Carbamidomethylation (DHKE, X@N-term); more
119	A0A9D4Z133|A0A9D4Z133_CHLVU	D9Q98_005959	138.038	15.99	9	5	17	11500000	48246.3	Elongation factor Tu OS=Chlorella vulgaris OX=3077 GN=D9Q98_005959 PE=3 SV=1	Carbamidomethylation; Deamidation (NQ); Dehydration; Dihydroxy; Formylation; more
113	D8FXL9|D8FXL9_9CYAN	rpsJ	133.603	47.62	9	7	14	14700000	12006.1	Small ribosomal subunit protein uS10 OS=Kamptonema sp. PCC 6506 OX=272129 GN=rpsJ PE=3 SV=1	Ala->Asp substitution; Carbamylation; Formylation; Oxidation (M); Phosphorylation (STY)
92	D8G040|D8G040_9CYAN	ftsZ	132.585	22.38	9	9	17	26200000	43810.5	Cell division protein FtsZ OS=Kamptonema sp. PCC 6506 OX=272129 GN=ftsZ PE=3 SV=1	Beta-methylthiolation (ND); Biotinylation; HexNAcylation (N); Ile->Val substitution; Leu->Asn substitution; more
166	D8G8I9|D8G8I9_9CYAN	pgi	129.815	21.51	9	9	12	14400000	57584.5	Glucose-6-phosphate isomerase OS=Kamptonema sp. PCC 6506 OX=272129 GN=pgi PE=3 SV=1	Ala->Gly substitution; Formylation; Gly->Ala substitution; His->Tyr substitution; Leu->Val substitution; more
91	D8FZC6|D8FZC6_9CYAN	OSCI_2360001	128.236	40.18	9	9	30	96300000	12563.6	Nitrogen regulatory protein P-II OS=Kamptonema sp. PCC 6506 OX=272129 GN=OSCI_2360001 PE=3 SV=1	Acetylation (Protein N-term); Deamidation (NQ); Formylation; Ile->Val substitution; Methylation(KR); more
117	D8G038|D8G038_9CYAN	zwf	124.887	16.7	9	9	15	9870000	58329.4	Glucose-6-phosphate 1-dehydrogenase OS=Kamptonema sp. PCC 6506 OX=272129 GN=zwf PE=3 SV=1	Acetylation (Protein N-term); Asp->Glu substitution; Carbamidomethylation; Carbamidomethylation (DHKE, X@N-term); Dihydroxy; more
152	D8FYY1|D8FYY1_9CYAN	OSCI_2110007	119.587	8.44	9	9	10	3370000	137371	Methionine synthase OS=Kamptonema sp. PCC 6506 OX=272129 GN=OSCI_2110007 PE=3 SV=1	Carbamidomethylation; Carbamidomethylation (DHKE, X@N-term); Carbamylation; Methylation(KR); Methylation(others)
103	D8FVJ2|D8FVJ2_9CYAN	OSCI_850006	119.122	54.19	9	9	23	69400000	22608.7	thioredoxin-dependent peroxiredoxin OS=Kamptonema sp. PCC 6506 OX=272129 GN=OSCI_850006 PE=3 SV=1	Ala->Ser substitution; Beta-methylthiolation (ND); Carbamidomethylation; Deamidation (NQ); Dehydration; more
99	D8FYC9|D8FYC9_9CYAN	rplE	118.723	48.33	9	9	21	78900000	20265.7	Large ribosomal subunit protein uL5 OS=Kamptonema sp. PCC 6506 OX=272129 GN=rplE PE=3 SV=1	Acetylation (Protein N-term); Asn->Thr substitution; Carbamidomethylation (DHKE, X@N-term); Deamidation (NQ); Formylation; more
167	D8G4M3|D8G4M3_9CYAN	chlB	118.091	19.88	9	5	10	2270000	56962.8	Light-independent protochlorophyllide reductase subunit B OS=Kamptonema sp. PCC 6506 OX=272129 GN=chlB PE=3 SV=1	Asp->Asn substitution; Carbamidomethylation; Deamidation (NQ); Phe->Tyr substitution
135	A0A023PL46|A0A023PL46_9STRA	rbcS	118.006	75.89	9	9	12	10700000	16497.7	Multifunctional fusion protein OS=Nannochloropsis oculata OX=43925 GN=rbcS PE=3 SV=1	Carbamidomethylation; HexNAcylation (N); Oxidation (M); Replacement of 2 protons by nickel
100	D8G638|D8G638_9CYAN	OSCI_3620001	117.713	22.33	9	8	15	10900000	44788.5	Dihydrolipoamide acetyltransferase component of pyruvate dehydrogenase complex OS=Kamptonema sp. PCC 6506 OX=272129 GN=OSCI_3620001 PE=3 SV=1	Biotinylation; Carbamidomethylation; Ethylation; Oxidation (M); Pyro-glu from Q; more
153	D8G951|D8G951_9CYAN	recA	116.864	33.43	9	9	12	9060000	38411.8	Protein RecA OS=Kamptonema sp. PCC 6506 OX=272129 GN=recA PE=3 SV=1	Asn->Asp substitution; Carbamidomethylation; Deoxy; Methylation(KR); Oxidation (M); more
168	D8FY98|D8FY98_9CYAN	ftsH	113.273	16.21	9	7	12	1410000	67273.2	ATP-dependent zinc metalloprotease FtsH OS=Kamptonema sp. PCC 6506 OX=272129 GN=ftsH PE=3 SV=1	Formylation; Propionamide (K, X@N-term)
172	D8FW60|D8FW60_9CYAN	OSCI_990018	111.986	27.89	9	9	11	10900000	41792.8	Mg-protoporphyrin IX chelatase OS=Kamptonema sp. PCC 6506 OX=272129 GN=OSCI_990018 PE=3 SV=1	Methylation(KR); Methylation(others); Oxidation (M)
121	D8FTK9|D8FTK9_9CYAN	eno	111.351	24.53	9	9	15	17600000	45808.8	Enolase OS=Kamptonema sp. PCC 6506 OX=272129 GN=eno PE=3 SV=1	Ala->Gly substitution; Asn->Asp substitution; Asp->Ser substitution; Carbamidomethylation (DHKE, X@N-term); Deoxy; more
157	D8G412|D8G412_9CYAN	OSCI_3410003	109.211	36.88	9	8	22	157000000	15531.8	Photosystem I reaction center subunit II OS=Kamptonema sp. PCC 6506 OX=272129 GN=OSCI_3410003 PE=3 SV=1	Amidination of lysines or N-terminal amines with methyl acetimidate; Biotinylation; Carbamidomethylation (DHKE, X@N-term); Deamidation (NQ); Methylation(others); more
146	D8FZT7|D8FZT7_9CYAN	OSCI_2520004	102.75	7.66	9	7	11	14500000	171080	glutamate synthase (ferredoxin) OS=Kamptonema sp. PCC 6506 OX=272129 GN=OSCI_2520004 PE=3 SV=1	Acetylation (N-term); Ala->Ser substitution; Deamidation (NQ); Dehydration; Ile->Val substitution; more
160	D8G055|D8G055_9CYAN	infB	148.352	8.5	8	8	11	9790000	111879	Translation initiation factor IF-2 OS=Kamptonema sp. PCC 6506 OX=272129 GN=infB PE=3 SV=1	Carbamidomethylation; Carbamidomethylation (DHKE, X@N-term); Deamidation (NQ); Deamidation followed by a methylation; Methylation(KR); more
158	D8G117|D8G117_9CYAN	pdhA	148.265	29.07	8	8	16	12400000	38401.5	Pyruvate dehydrogenase E1 component subunit alpha OS=Kamptonema sp. PCC 6506 OX=272129 GN=pdhA PE=4 SV=1	Arg->Lys substitution; Deamidation (NQ); Double Carbamidomethylation (DHKE, X@N-term); Glu->Asp substitution; Leu->Met substitution; more
75	D8G230|D8G230_9CYAN	OSCI_3120018	136.278	8.47	8	1	27	216000	75192	Carbohydrate-selective porin OprB OS=Kamptonema sp. PCC 6506 OX=272129 GN=OSCI_3120018 PE=3 SV=1	Carbamidomethylation; Carbamidomethylation (DHKE, X@N-term); Formylation; Gln->Thr substitution; Glu->Gln substitution; more
138	D8FWY1|D8FWY1_9CYAN	rpe	131.572	36.05	8	8	18	22300000	25298.2	Ribulose-phosphate 3-epimerase OS=Kamptonema sp. PCC 6506 OX=272129 GN=rpe PE=3 SV=1	Asp->Asn substitution; Deamidation (NQ); Formylation; Oxidation (M)
188	D8FUV1|D8FUV1_9CYAN	asnC	130.671	20.73	8	8	10	5590000	53177.5	Asparagine--tRNA ligase OS=Kamptonema sp. PCC 6506 OX=272129 GN=asnC PE=3 SV=1	Carbamylation; Deamidation (NQ); Deoxy; Thr->Ala substitution; Thr->Ser substitution; more
150	D8G057|D8G057_9CYAN	nusA	126.527	19.2	8	8	10	9420000	47719.5	Transcription termination/antitermination protein NusA OS=Kamptonema sp. PCC 6506 OX=272129 GN=nusA PE=3 SV=1	Acetylation (N-term); Ala->Ser substitution; Arg->Lys substitution; Carbamidomethylation; Gly->Glu substitution; more
175	D8G366|D8G366_9CYAN	ppc	124.767	8.65	8	8	10	4880000	117753	Phosphoenolpyruvate carboxylase OS=Kamptonema sp. PCC 6506 OX=272129 GN=ppc PE=3 SV=1	Carbamidomethylation; Deamidation (NQ); Formylation; His->Glu substitution; Methylation(KR); more
216	D8G2J7|D8G2J7_9CYAN	metK	124.577	25.06	8	7	10	13100000	44765.8	S-adenosylmethionine synthase OS=Kamptonema sp. PCC 6506 OX=272129 GN=metK PE=3 SV=1	Ala->Thr substitution; Leu->Asn substitution; Val->Leu substitution
179	D8G8W7|D8G8W7_9CYAN	OSCI_4010007	120.004	30.84	8	8	15	10400000	36048.5	Protochlorophyllide reductase OS=Kamptonema sp. PCC 6506 OX=272129 GN=OSCI_4010007 PE=3 SV=1	Carbamidomethylation; Leu->Met substitution; Methylation(others); Pyro-glu from Q
114	A0A9D4TXZ2|A0A9D4TXZ2_CHLVU	D9Q98_000331	117.054	10.33	8	7	20	29200000	73002.2	Uncharacterized protein OS=Chlorella vulgaris OX=3077 GN=D9Q98_000331 PE=3 SV=1	4-hydroxynonenal (HNE); Acetylation (N-term); Asp->Glu substitution; Carbamidomethylation (DHKE, X@N-term); Carbamylation; more
213	D8FTC2|D8FTC2_9CYAN	OSCI_30008	116.857	31.79	8	8	8	2660000	43974.6	Arsenite-activated ATPase ArsA OS=Kamptonema sp. PCC 6506 OX=272129 GN=OSCI_30008 PE=3 SV=1	Ala->Pro substitution; Asp->Glu substitution; Gly->Ala substitution; Met->Leu substitution; Ser->Thr substitution; more
163	D8FVE7|D8FVE7_9CYAN	clpB	114.993	12.5	8	5	12	1300000	100969	Chaperone protein ClpB OS=Kamptonema sp. PCC 6506 OX=272129 GN=clpB PE=3 SV=1	Methylation(others)
133	D8G2W0|D8G2W0_9CYAN	rpsE	114.363	32.24	8	8	14	50700000	19384.4	Small ribosomal subunit protein uS5 OS=Kamptonema sp. PCC 6506 OX=272129 GN=rpsE PE=3 SV=1	Carbamidomethylation (DHKE, X@N-term); Deamidation (NQ); Dehydration; Deoxy; Gly->Asn substitution; more
178	D8G683|D8G683_9CYAN	argH	113.871	19.05	8	8	14	5090000	51023.2	Argininosuccinate lyase OS=Kamptonema sp. PCC 6506 OX=272129 GN=argH PE=3 SV=1	Ala->Glu substitution; Arg->Lys substitution; Carbamidomethylation (DHKE, X@N-term); Deamidation (NQ); Thr->Val substitution
140	D8G457|D8G457_9CYAN	gatB	111.866	15.59	8	7	14	5610000	54578	Aspartyl/glutamyl-tRNA(Asn/Gln) amidotransferase subunit B OS=Kamptonema sp. PCC 6506 OX=272129 GN=gatB PE=3 SV=1	Acetylation (K); Ala->Thr substitution; Deamidation (NQ); Glycidamide adduct; Met->Leu substitution; more
124	D8G7Q8|D8G7Q8_9CYAN	leuS	110.93	13.15	8	8	13	3480000	96690.2	Leucine--tRNA ligase OS=Kamptonema sp. PCC 6506 OX=272129 GN=leuS PE=3 SV=1	Ile->Gln substitution; Methylation(others); Oxidation (M)
164	D8G8E5|D8G8E5_9CYAN	OSCI_3920004	108.308	71.93	8	8	13	9750000	12231	Nucleoid-associated protein OSCI_3920004 OS=Kamptonema sp. PCC 6506 OX=272129 GN=OSCI_3920004 PE=3 SV=1	Asp->Glu substitution; Biotinylation; Gln->Thr substitution; Glu->Gln substitution; Ile->Val substitution; more
159	D8G9I4|D8G9I4_9CYAN	OSCI_4110009	106.528	16.07	8	8	11	9930000	52108.6	Isocitrate dehydrogenase [NADP] OS=Kamptonema sp. PCC 6506 OX=272129 GN=OSCI_4110009 PE=3 SV=1	Deamidation (NQ); Lys->Arg substitution; Pyro-glu from Q; Ser->Ala substitution
180	D8FUD3|D8FUD3_9CYAN	aspS	103.538	14.45	8	6	12	3230000	67051.2	Aspartate--tRNA(Asp/Asn) ligase OS=Kamptonema sp. PCC 6506 OX=272129 GN=aspS PE=3 SV=1	Acetylation (TSCYH); Deamidation (NQ); Leu->Val substitution; Met->Val substitution; Methylation(KR); more
132	A0A9D4TED6|A0A9D4TED6_CHLVU	D9Q98_010846	101.859	16.16	8	5	18	3490000	45655.4	ATP synthase subunit alpha (Fragment) OS=Chlorella vulgaris OX=3077 GN=D9Q98_010846 PE=3 SV=1	Acetylation (N-term); Ala->Gly substitution; Ile->Val substitution; Oxidation (M); Pyro-glu from Q
207	D8G4Y3|D8G4Y3_9CYAN	OSCI_3490053	90.6468	13.18	8	7	8	16000000	52543	Phosphoglucomutase/phosphomannomutase OS=Kamptonema sp. PCC 6506 OX=272129 GN=OSCI_3490053 PE=3 SV=1	Ala->Pro substitution; Ala->Ser substitution; Methylation(KR); Ser->Ala substitution
46	G8DMC6|G8DMC6_9STRA	psbA	152.915	17.89	7	1	30	215000	31117.8	Photosystem II protein D1 (Fragment) OS=Nannochloropsis oculata OX=43925 GN=psbA PE=3 SV=1	2-amino-3-oxo-butanoic_acid; Deamidation (NQ); Formylation; Replacement of 2 protons by nickel
162	D8G2V6|D8G2V6_9CYAN	infA	147.157	67.57	7	7	15	31200000	8565.01	Translation initiation factor IF-1 OS=Kamptonema sp. PCC 6506 OX=272129 GN=infA PE=3 SV=1	Carbamidomethylation (DHKE, X@N-term); Deamidation (NQ); Dehydration; Methylation(KR); Methylation(others); more
171	D8G4F8|D8G4F8_9CYAN	OSCI_3460070	133.51	22.46	7	7	9	12900000	35544.8	Delta-aminolevulinic acid dehydratase OS=Kamptonema sp. PCC 6506 OX=272129 GN=OSCI_3460070 PE=3 SV=1	Ala->Ser substitution; Glycidamide adduct; Oxidation (M)
51	A0A5C1JPS7|A0A5C1JPS7_9CHLO	rbcL	122.76	40.32	7	2	18	4030000	13854	Ribulose-1,5-bisphosphate carboxylase/oxygenase large subunit (Fragment) OS=Tetraselmis suecica OX=270643 GN=rbcL PE=4 SV=1	Carbamidomethylation; Deamidation (NQ); Dehydration; Gly->Pro substitution; Met->Leu substitution; more
186	D8FZM0|D8FZM0_9CYAN	sat	122.498	17.73	7	7	15	14900000	46062.9	Sulfate adenylyltransferase OS=Kamptonema sp. PCC 6506 OX=272129 GN=sat PE=3 SV=1	Carbamidomethylation; Carbamidomethylation (DHKE, X@N-term); Deoxy; Methylation(others); Oxidation (M)
221	D8G6D3|D8G6D3_9CYAN	OSCI_3650031	119.844	12.22	7	7	11	3810000	78104.3	Uncharacterized protein OS=Kamptonema sp. PCC 6506 OX=272129 GN=OSCI_3650031 PE=4 SV=1	Carbamidomethylation; Ser->Asn substitution
214	D8FUH7|D8FUH7_9CYAN	ftsH	115.065	13.44	7	6	8	8570000	70281.8	ATP-dependent zinc metalloprotease FtsH OS=Kamptonema sp. PCC 6506 OX=272129 GN=ftsH PE=3 SV=1	Ethylation; Formylation; Glu->Gln substitution; Glycidamide adduct; Leu->Met substitution; more
122	D8G9J3|D8G9J3_9CYAN	OSCI_4110018	114.706	31.54	7	7	14	7180000	42705.2	Rhodanese domain-containing protein OS=Kamptonema sp. PCC 6506 OX=272129 GN=OSCI_4110018 PE=4 SV=1	Asn->Asp substitution; Asp->Gly substitution; Carbamidomethylation; Deamidation (NQ); Dehydration; more
154	D8G0Q0|D8G0Q0_9CYAN	hemF	112.139	26.58	7	7	10	9270000	36620.9	Oxygen-dependent coproporphyrinogen-III oxidase OS=Kamptonema sp. PCC 6506 OX=272129 GN=hemF PE=3 SV=1	Arg->Lys substitution; Gln->Glu substitution; Gln->Gly substitution; Ile->Val substitution; Oxidation (M); more
156	D8FVD2|D8FVD2_9CYAN	proS	111.388	11.65	7	7	11	6950000	67364.9	Proline--tRNA ligase OS=Kamptonema sp. PCC 6506 OX=272129 GN=proS PE=3 SV=1	Deoxy; Ethylation; Ile->Val substitution; Methylation(others); Oxidation (M); more
137	D8G3Y4|D8G3Y4_9CYAN	OSCI_3400027	111.276	19.1	7	6	14	4320000	51502.3	Type II secretion system protein E OS=Kamptonema sp. PCC 6506 OX=272129 GN=OSCI_3400027 PE=3 SV=1	Ala->Gly substitution; Leu->Val substitution; Lys->Asn substitution; Methylation(others); Oxidation (M); more
194	D8G3Y3|D8G3Y3_9CYAN	OSCI_3400026	109.256	20.27	7	7	8	11700000	39722.1	Twitching motility protein OS=Kamptonema sp. PCC 6506 OX=272129 GN=OSCI_3400026 PE=3 SV=1	Cys->Leu substitution; Deoxy; Oxidation (M); Val->Leu substitution
202	D8FTX4|D8FTX4_9CYAN	ychF	108.055	25.9	7	7	8	5510000	39233.8	Ribosome-binding ATPase YchF OS=Kamptonema sp. PCC 6506 OX=272129 GN=ychF PE=3 SV=1	Acetylation (N-term); Carbamylation; Dehydration; Leu->Val substitution; Methylation(KR); more
120	D8G8U5|D8G8U5_9CYAN	ndhJ	108.047	32.93	7	7	13	9140000	19414.9	NAD(P)H-quinone oxidoreductase subunit J OS=Kamptonema sp. PCC 6506 OX=272129 GN=ndhJ PE=3 SV=1	Methylation(others); Oxidation (M)
177	D8G530|D8G530_9CYAN	OSCI_3510003	107.72	19.62	7	7	10	19300000	23139.8	CBS domain containing protein OS=Kamptonema sp. PCC 6506 OX=272129 GN=OSCI_3510003 PE=4 SV=1	Acetylation (N-term); Carbamidomethylation; Deamidation (NQ); Oxidation (M); Sulfation
143	D8G5F7|D8G5F7_9CYAN	ispG	106.531	17.98	7	7	12	6980000	44821.7	4-hydroxy-3-methylbut-2-en-1-yl diphosphate synthase (ferredoxin) OS=Kamptonema sp. PCC 6506 OX=272129 GN=ispG PE=3 SV=1	Asp->Gln substitution; Gln->His substitution; Glu->Asp substitution; Ile->Val substitution; Lys->Glu substitution; more
203	D8FU45|D8FU45_9CYAN	OSCI_340007	104.976	31.56	7	7	9	4850000	28889	FeS assembly ATPase SufC OS=Kamptonema sp. PCC 6506 OX=272129 GN=OSCI_340007 PE=3 SV=1	Deamidation (NQ); Dehydration; Oxidation (M)
239	D8FTB5|D8FTB5_9CYAN	thrS	104.584	12.66	7	7	8	4000000	69607.8	Threonine--tRNA ligase OS=Kamptonema sp. PCC 6506 OX=272129 GN=thrS PE=3 SV=1	Asp->Gln substitution; Glu->Asp substitution
195	B9ZZR7|B9ZZR7_9STRA	GapC1	104.216	34.11	7	6	12	6940000	31766.3	Glyceraldehyde-3-phosphate dehydrogenase (Fragment) OS=Nannochloropsis oculata OX=43925 GN=GapC1 PE=2 SV=1	Carbamidomethylation; Deoxy; Val->Thr substitution
208	D8FZ50|D8FZ50_9CYAN	glyA	103.23	25.76	7	7	9	6890000	46201.8	Serine hydroxymethyltransferase OS=Kamptonema sp. PCC 6506 OX=272129 GN=glyA PE=3 SV=1	Ala->Ser substitution; Asn->Thr substitution; Glu->Gln substitution; Gly->Asp substitution; Ile->Thr substitution; more
220	D8G3S3|D8G3S3_9CYAN	thiC	102.261	17.98	7	6	11	1630000	50874.8	Phosphomethylpyrimidine synthase OS=Kamptonema sp. PCC 6506 OX=272129 GN=thiC PE=3 SV=1	Oxidation (M)
223	D8G0Q7|D8G0Q7_9CYAN	nirA	101.979	13.54	7	7	7	1190000	57373.7	Ferredoxin-nitrite reductase OS=Kamptonema sp. PCC 6506 OX=272129 GN=nirA PE=4 SV=1	Ala->Val substitution; Carbamidomethylation; Glu->Ala substitution; Oxidation (M); Val->Leu substitution
184	D8G1J5|D8G1J5_9CYAN	OSCI_3020048	95.6008	17.92	7	7	10	11500000	41449.9	Serine--glyoxylate transaminase OS=Kamptonema sp. PCC 6506 OX=272129 GN=OSCI_3020048 PE=3 SV=1	Ala->Arg substitution; Ala->Gln substitution; Carbamidomethylation; Ile->Val substitution; Leu->Arg substitution; more
183	D8G860|D8G860_9CYAN	OSCI_3890016	95.5838	13.35	7	7	9	2340000	56450.7	Uncharacterized AAA domain-containing protein ycf46 OS=Kamptonema sp. PCC 6506 OX=272129 GN=OSCI_3890016 PE=3 SV=1	Acetylation (N-term); Carboxylation (E); Deamidation (NQ); Dihydroxy; Gln->Asn substitution; more
218	D8FXJ1|D8FXJ1_9CYAN	pheT	87.2372	9.28	7	7	8	4300000	89648.1	Phenylalanine--tRNA ligase beta subunit OS=Kamptonema sp. PCC 6506 OX=272129 GN=pheT PE=3 SV=1	Ala->Ser substitution; Carbamidomethylation; Carbamylation; Carboxylation (E); Gln->Asp substitution; more
211	D8FYR5|D8FYR5_9CYAN	tsf	86.2938	28.31	7	7	8	16100000	24421.2	Elongation factor Ts OS=Kamptonema sp. PCC 6506 OX=272129 GN=tsf PE=3 SV=1	Acetylation (Protein N-term); Arg->Lys substitution; Glu->Asp substitution; Met->Val substitution; Val->Leu substitution
83	A0A9D4TFY7|A0A9D4TFY7_CHLVU	D9Q98_009981	135.327	19.46	6	4	38	128000000	43196.4	Glyceraldehyde-3-phosphate dehydrogenase OS=Chlorella vulgaris OX=3077 GN=D9Q98_009981 PE=3 SV=1	Ala->Gly substitution; Asn->Asp substitution; Asn->Ser substitution; Deamidation (NQ); Dehydration; more
110	D8FUA9|D8FUA9_9CYAN	OSCI_380011	122.147	8.01	6	1	22	1030000	67523.8	SLH domain-containing protein OS=Kamptonema sp. PCC 6506 OX=272129 GN=OSCI_380011 PE=3 SV=1	Biotinylation; Carbamidomethylation (DHKE, X@N-term); Formylation; Gln->Thr substitution; HexNAcylation (N); more
131	D8FVV7|D8FVV7_9CYAN	OSCI_920006	120.569	16.11	6	6	14	5770000	63743.6	Pyruvate kinase OS=Kamptonema sp. PCC 6506 OX=272129 GN=OSCI_920006 PE=3 SV=1	Asp->Asn substitution; Ile->Val substitution; Leu->Gln substitution; Methylation(others); Oxidation (M); more
254	D8G134|D8G134_9CYAN	fusA	120.159	11.09	6	6	6	3720000	74845.6	Elongation factor G OS=Kamptonema sp. PCC 6506 OX=272129 GN=fusA PE=4 SV=1	Acetylation (N-term); Deamidation (NQ); Methylation(others)
219	D8FYZ3|D8FYZ3_9CYAN	nusG	118.96	28.91	6	6	8	5170000	23792.1	Transcription termination/antitermination protein NusG OS=Kamptonema sp. PCC 6506 OX=272129 GN=nusG PE=3 SV=1	Asn->His substitution; Carbamidomethylation; Deamidation (NQ); Gln->Arg substitution; Oxidation (HW)
181	D8G228|D8G228_9CYAN	OSCI_3120016	118.33	22.5	6	4	11	5710000	34108.3	Cysteine synthase OS=Kamptonema sp. PCC 6506 OX=272129 GN=OSCI_3120016 PE=3 SV=1	Carbamidomethylation; Carbamidomethylation (DHKE, X@N-term); Oxidation (M); Ser->Gln substitution; Val->Ala substitution
139	D8G528|D8G528_9CYAN	OSCI_3510001	116.251	65.85	6	1	18	2220000	9339.71	Photosystem II D2 protein OS=Kamptonema sp. PCC 6506 OX=272129 GN=OSCI_3510001 PE=3 SV=1	Deamidation (NQ); Formylation; Oxidation (M); Replacement of 2 protons by nickel
136	D8FYZ4|D8FYZ4_9CYAN	rplK	116.22	33.33	6	5	16	17400000	14831.4	Large ribosomal subunit protein uL11 OS=Kamptonema sp. PCC 6506 OX=272129 GN=rplK PE=3 SV=1	Asp->Glu substitution; Deamidation (NQ); Formylation; Methylation(others); Oxidation (M); more
241	D8G036|D8G036_9CYAN	fbp	114.498	26.27	6	6	8	4490000	39279.5	Fructose-1,6-bisphosphatase class 1 OS=Kamptonema sp. PCC 6506 OX=272129 GN=fbp PE=3 SV=1	Carbamidomethylation; Carboxylation (E); Deamidation (NQ); Dehydration; Ile->Val substitution; more
225	D8FXZ5|D8FXZ5_9CYAN	OSCI_1600035	113.742	30.33	6	6	9	1970000	36811.3	LysR family transcriptional regulator OS=Kamptonema sp. PCC 6506 OX=272129 GN=OSCI_1600035 PE=3 SV=1	Deoxy; Glycidamide adduct; His->Arg substitution; Methylation(others); Thr->Ser substitution
210	D8G576|D8G576_9CYAN	OSCI_3510049	112.287	53.7	6	6	9	8190000	12438.1	Probable small ribosomal subunit protein cS23 OS=Kamptonema sp. PCC 6506 OX=272129 GN=OSCI_3510049 PE=3 SV=1	Carbamidomethylation (DHKE, X@N-term); Deamidation (NQ); Glu->Asp substitution; Oxidation (HW)
145	D8FYC7|D8FYC7_9CYAN	rplN	110.067	46.72	6	6	14	48100000	13250.4	Large ribosomal subunit protein uL14 OS=Kamptonema sp. PCC 6506 OX=272129 GN=rplN PE=3 SV=1	Ala->Pro substitution; Arg->Thr substitution; Asn->Asp substitution; Carbamidomethylation (DHKE, X@N-term); Deamidation (NQ); more
174	D8G1R2|D8G1R2_9CYAN	OSCI_3060032	109.715	26.63	6	6	24	318000000	18449.9	Allophycocyanin, beta subunit OS=Kamptonema sp. PCC 6506 OX=272129 GN=OSCI_3060032 PE=3 SV=1	Oxidation (M); Phosphorylation (STY); Propionamide (K, X@N-term); Ser->Asn substitution; Ser->Asp substitution; more
149	D8G0Q8|D8G0Q8_9CYAN	nrtA	109.078	13.12	6	6	12	20800000	47842.8	Nitrate transport protein nrtA OS=Kamptonema sp. PCC 6506 OX=272129 GN=nrtA PE=3 SV=1	Carbamylation; Deoxy; Formylation; Oxidation (HW); Replacement of 2 protons by nickel; more
227	D8FVX5|D8FVX5_9CYAN	OSCI_930014	108.514	22.62	6	6	8	7920000	37290.9	SPFH domain-containing protein/band 7 family protein OS=Kamptonema sp. PCC 6506 OX=272129 GN=OSCI_930014 PE=3 SV=1	Deamidation (NQ); Met->Leu substitution; Methylation(KR); Oxidation (M); Val->Leu substitution
248	D8G8S5|D8G8S5_9CYAN	rfbB	105.258	20.26	6	6	7	8980000	35084.2	UDP-glucuronate decarboxylase OS=Kamptonema sp. PCC 6506 OX=272129 GN=rfbB PE=3 SV=1	Met->Leu substitution
185	D8G919|D8G919_9CYAN	sodB	104.836	26.37	6	6	13	125000000	22157.8	Superoxide dismutase OS=Kamptonema sp. PCC 6506 OX=272129 GN=sodB PE=3 SV=1	Asn->Asp substitution; Asn->His substitution; Asn->Ser substitution; Carbamidomethylation (DHKE, X@N-term); Glycidamide adduct; more
148	D8FW85|D8FW85_9CYAN	OSCI_1000018	103.532	34.65	6	2	14	1980000	11152.4	RNA-binding region RNP-1 OS=Kamptonema sp. PCC 6506 OX=272129 GN=OSCI_1000018 PE=4 SV=1	Carbamylation; Carboxylation (E); O-Diisopropylphosphorylation; Oxidation (M)
169	D8FWH0|D8FWH0_9CYAN	OSCI_1030003	103.267	44.1	6	6	12	116000000	17945.5	Phycobilisome protein OS=Kamptonema sp. PCC 6506 OX=272129 GN=OSCI_1030003 PE=3 SV=1	Acetylation (Protein N-term); Asn->Asp substitution; Gln->Asn substitution; Glu->Gln substitution; Ile->Ala substitution; more
68	G8DMH5|G8DMH5_9STRA	psbC	102.544	13.43	6	5	16	11900000	36544.3	Photosystem II thylakoid membran protein (Fragment) OS=Nannochloropsis oculata OX=43925 GN=psbC PE=4 SV=1	Ala->Ser substitution; Deamidation (NQ); Deoxy; Glycidamide adduct; Hydroxymethyl; more
240	D8G634|D8G634_9CYAN	lysA	101.393	16.38	6	6	7	1680000	51241.4	Diaminopimelate decarboxylase OS=Kamptonema sp. PCC 6506 OX=272129 GN=lysA PE=3 SV=1	Acetylation (N-term); Carbamidomethylation; Glu->Gln substitution; Oxidation (M); Phe->Val substitution
212	D8FYL0|D8FYL0_9CYAN	dxr	101.218	15.15	6	6	9	2920000	43015.7	1-deoxy-D-xylulose 5-phosphate reductoisomerase OS=Kamptonema sp. PCC 6506 OX=272129 GN=dxr PE=3 SV=1	Asn->Glu substitution; Deamidation (NQ); Glu->Asp substitution
104	D8FXL6|D8FXL6_9CYAN	rpsG	99.8238	41.03	6	6	21	68100000	17712.6	Small ribosomal subunit protein uS7 OS=Kamptonema sp. PCC 6506 OX=272129 GN=rpsG PE=3 SV=1	Ala->Pro substitution; Deamidation (NQ); Ethylation; Ile->Val substitution; Oxidation (M); more
235	A0A650ANZ9|A0A650ANZ9_CHLVU	chlB	99.8076	13.33	6	2	7		57538.6	Light-independent protochlorophyllide reductase subunit B OS=Chlorella vulgaris OX=3077 GN=chlB PE=3 SV=1	Arg->Lys substitution; Carbamidomethylation; Deamidation (NQ)
224	D8FUM8|D8FUM8_9CYAN	ppa	99.0399	40.59	6	6	7	10400000	19026.9	Inorganic pyrophosphatase OS=Kamptonema sp. PCC 6506 OX=272129 GN=ppa PE=3 SV=1	Ala->Leu substitution; Carbamidomethylation; Ethylation; Leu->Val substitution; Methylation(KR); more
161	D8G8P0|D8G8P0_9CYAN	OSCI_3960026	98.089	12.24	6	5	17	39200000	36767.9	Glyceraldehyde-3-phosphate dehydrogenase OS=Kamptonema sp. PCC 6506 OX=272129 GN=OSCI_3960026 PE=3 SV=1	Arg->Lys substitution; Asp->Asn substitution; Deamidation (NQ); Dehydration
237	D8FXR0|D8FXR0_9CYAN	trpB	96.0378	18.55	6	6	8	6070000	45238.3	Tryptophan synthase beta chain OS=Kamptonema sp. PCC 6506 OX=272129 GN=trpB PE=3 SV=1	Carbamidomethylation (DHKE, X@N-term); Glu->Asn substitution; Methylation(others); Pyro-glu from Q
193	D8G614|D8G614_9CYAN	OSCI_3600017	95.3365	8.41	6	6	8	2260000	93858.9	Aconitate hydratase B OS=Kamptonema sp. PCC 6506 OX=272129 GN=OSCI_3600017 PE=3 SV=1	Ile->Met substitution; Ile->Val substitution; Leu->Tyr substitution; Oxidation (M); Ser->Thr substitution; more
201	D8G316|D8G316_9CYAN	topA	94.7373	8.13	6	6	9	4070000	99148.9	DNA topoisomerase 1 OS=Kamptonema sp. PCC 6506 OX=272129 GN=topA PE=3 SV=1	2-amino-3-oxo-butanoic_acid; Deamidation (NQ); Glu->Ser substitution; Methylation(others)
189	A0A9D4TS37|A0A9D4TS37_CHLVU	D9Q98_003225	93.8182	15.63	6	3	15	20800000	42325.7	Phosphoglycerate kinase OS=Chlorella vulgaris OX=3077 GN=D9Q98_003225 PE=3 SV=1	Double Carbamidomethylation (DHKE, X@N-term); Formylation; Leu->Phe substitution; Oxidation (M)
192	D8FXL5|D8FXL5_9CYAN	rpsL	93.7248	41.86	6	6	9	30500000	14291.7	Small ribosomal subunit protein uS12 OS=Kamptonema sp. PCC 6506 OX=272129 GN=rpsL PE=3 SV=1	Beta-methylthiolation (ND); Oxidation (M)
197	T1RHM8|T1RHM8_9STRA	dnaK	93.3635	8.8	6	3	13	212000	65396.2	Chaperone protein DnaK OS=Nannochloropsis oculata OX=43925 GN=dnaK PE=3 SV=1	Acetylation (N-term); Asn->Thr substitution; Glycidamide adduct; Ile->Val substitution; Sodium adduct
191	D8G3G5|D8G3G5_9CYAN	petA	93.2781	22.19	6	5	12	17300000	35176.4	Cytochrome f OS=Kamptonema sp. PCC 6506 OX=272129 GN=petA PE=3 SV=1	Acetylation (N-term); Ala->Glu substitution; Deamidation (NQ); Gly->Pro substitution; Ile->Val substitution; more
176	D8FYC0|D8FYC0_9CYAN	rplB	91.6451	26.13	6	6	14	17400000	31539.2	Large ribosomal subunit protein uL2 OS=Kamptonema sp. PCC 6506 OX=272129 GN=rplB PE=3 SV=1	Ala->Tyr substitution; Ala->Val substitution; Carbamidomethylation; Formylation; Glu->Asp substitution; more
238	D8FVA1|D8FVA1_9CYAN	OSCI_780019	91.1324	7.37	6	6	7	2830000	83752.2	S1 motif domain-containing protein OS=Kamptonema sp. PCC 6506 OX=272129 GN=OSCI_780019 PE=4 SV=1	Carbamylation; Lys->Ala substitution; Oxidation (M)
257	D8G299|D8G299_9CYAN	trpE	89.7438	10.72	6	6	6	1380000	57428.3	Anthranilate synthase component 1 OS=Kamptonema sp. PCC 6506 OX=272129 GN=trpE PE=3 SV=1
232	D8FYC3|D8FYC3_9CYAN	rpsC	88.8876	19.42	6	6	9	26400000	27228	Small ribosomal subunit protein uS3 OS=Kamptonema sp. PCC 6506 OX=272129 GN=rpsC PE=3 SV=1	Ala->Leu substitution; Deamidation (NQ); Formylation; Gln->Ser substitution; Ile->Val substitution; more
226	D8FV67|D8FV67_9CYAN	groES	84.8777	46.6	6	6	11	92100000	10944.5	Co-chaperonin GroES OS=Kamptonema sp. PCC 6506 OX=272129 GN=groES PE=3 SV=1	Ala->Thr substitution; Tyr->Phe substitution; Val->Leu substitution
200	D8FVT0|D8FVT0_9CYAN	OSCI_880002	84.586	17.7	6	6	11	8460000	46728.7	Rho termination factor N-terminal domain-containing protein OS=Kamptonema sp. PCC 6506 OX=272129 GN=OSCI_880002 PE=4 SV=1	Deoxy; Methylation(others); Oxidation (M); Pyro-glu from Q
259	A0A9D4Z0P0|A0A9D4Z0P0_CHLVU	D9Q98_006224	79.3233	22.75	6	6	7	10600000	26162.2	Ubiquitin-like domain-containing protein OS=Chlorella vulgaris OX=3077 GN=D9Q98_006224 PE=3 SV=1	Ser->Gly substitution
270	A0A9D4TFP1|A0A9D4TFP1_CHLVU	D9Q98_009860	78.4146	15.01	6	4	8	2670000	51601.8	NAD-dependent epimerase/dehydratase domain-containing protein OS=Chlorella vulgaris OX=3077 GN=D9Q98_009860 PE=4 SV=1	Acetylation (N-term); Arg->Lys substitution; Asn->Arg substitution; Deamidation (NQ); Dihydroxy; more
262	D8G8N6|D8G8N6_9CYAN	OSCI_3960022	147.275	25.59	5	5	8	2520000	36941.5	Daunorubicin resistance ABC transporter ATPase subunit OS=Kamptonema sp. PCC 6506 OX=272129 GN=OSCI_3960022 PE=4 SV=1	Ala->Thr substitution; Deamidation (NQ); Formylation; Methylation(KR); Methylation(others)
187	D8G0Q4|D8G0Q4_9CYAN	OSCI_2870007	121.068	46.93	5	5	11	2480000	19496.1	Late competence development protein ComFB OS=Kamptonema sp. PCC 6506 OX=272129 GN=OSCI_2870007 PE=4 SV=1	Deoxy; His->Asn substitution; Leu->Ala substitution; Methylation(others); Oxidation (M); more
206	D8FV58|D8FV58_9CYAN	ndhI	115.627	24.49	5	5	11	10900000	22741.1	NAD(P)H-quinone oxidoreductase subunit I OS=Kamptonema sp. PCC 6506 OX=272129 GN=ndhI PE=3 SV=1	Carbamidomethylation; Deamidation (NQ); Ile->Val substitution; Oxidation (M); Ser->Arg substitution
287	D8FYX4|D8FYX4_9CYAN	purH	111.234	13.54	5	5	5	1760000	55505.1	Bifunctional purine biosynthesis protein PurH OS=Kamptonema sp. PCC 6506 OX=272129 GN=purH PE=3 SV=1	Carboxylation (E); Ethylation
142	D8G2H2|D8G2H2_9CYAN	frr	106.435	36.81	5	5	14	19100000	20359.3	Ribosome-recycling factor OS=Kamptonema sp. PCC 6506 OX=272129 GN=frr PE=3 SV=1	Asn->Ser substitution; Asp->Gln substitution; Leu->Met substitution; Methylation(others); Oxidation (M); more
280	D8FUP6|D8FUP6_9CYAN	OSCI_570002	105.342	21.83	5	5	5	2010000	25789.6	Two-component response regulator OS=Kamptonema sp. PCC 6506 OX=272129 GN=OSCI_570002 PE=4 SV=1	Glu->Asp substitution; Methylation(others)
276	D8G7Y5|D8G7Y5_9CYAN	pyrG	104.411	14.41	5	5	5	643000	63067.6	CTP synthase OS=Kamptonema sp. PCC 6506 OX=272129 GN=pyrG PE=3 SV=1	Carbamidomethylation; Methylation(KR)
267	D8FVK9|D8FVK9_9CYAN	bipA	98.515	15.44	5	5	7	2600000	65990.6	Large ribosomal subunit assembly factor BipA OS=Kamptonema sp. PCC 6506 OX=272129 GN=bipA PE=3 SV=1	Ala->Glu substitution; Carboxylation (E); Deamidation (NQ); Ethylation; Methylation(KR)
40	D8G754|D8G754_9CYAN	OSCI_3780006	98.4182	51.22	5	2	13	51200000	4342.97	Photosystem II protein D1 OS=Kamptonema sp. PCC 6506 OX=272129 GN=OSCI_3780006 PE=4 SV=1	Formylation; Oxidation (M)
253	D8G4X5|D8G4X5_9CYAN	OSCI_3490045	95.5968	26.87	5	5	6	4740000	22682.8	NYN domain-containing protein OS=Kamptonema sp. PCC 6506 OX=272129 GN=OSCI_3490045 PE=4 SV=1	Pyro-glu from Q
209	D8G5H5|D8G5H5_9CYAN	OSCI_3530032	95.5393	30.77	5	5	10	3700000	24508.6	Crp/FNR family transcriptional regulator OS=Kamptonema sp. PCC 6506 OX=272129 GN=OSCI_3530032 PE=4 SV=1	Deamidation (NQ); His->Asn substitution; Oxidation (M)
243	D8G175|D8G175_9CYAN	clpX	95.2276	13.42	5	3	7	2590000	49348.2	ATP-dependent Clp protease ATP-binding subunit ClpX OS=Kamptonema sp. PCC 6506 OX=272129 GN=clpX PE=3 SV=1	Carbamidomethylation; Oxidation (M)
204	A0A650ANS6|A0A650ANS6_CHLVU	psaC	94.5331	54.32	5	1	17	403000	8818.15	Photosystem I iron-sulfur center OS=Chlorella vulgaris OX=3077 GN=psaC PE=3 SV=1	Carbamidomethylation; Oxidation (M); Replacement of 2 protons by nickel
261	D8FV81|D8FV81_9CYAN	leuA	93.9491	15.25	5	5	7	2600000	59943.9	2-isopropylmalate synthase OS=Kamptonema sp. PCC 6506 OX=272129 GN=leuA PE=3 SV=1	Glu->Asp substitution; Oxidation (M)
135	T1RI20|T1RI20_9STRA	rbcS	93.8872	61.8	5	5	7	4700000	10383.7	Ribulose-1,5-bisphosphate carboxylase/oxygenase small subunit OS=Nannochloropsis oculata OX=43925 GN=rbcS PE=4 SV=1	Carbamidomethylation; Oxidation (M)
151	D8G8B6|D8G8B6_9CYAN	hpf	93.5249	23.72	5	5	11	10400000	24165.3	Ribosome hibernation promoting factor OS=Kamptonema sp. PCC 6506 OX=272129 GN=hpf PE=3 SV=1	Ala->Pro substitution; Glu->Asp substitution; Glu->Gln substitution; His->Asp substitution; Ser->Asn substitution; more
269	D8G1Z2|D8G1Z2_9CYAN	hisD	92.7698	16.93	5	5	6	1440000	47277.3	Histidinol dehydrogenase OS=Kamptonema sp. PCC 6506 OX=272129 GN=hisD PE=3 SV=1	Deamidation (NQ); Ethyl amino; Ile->Val substitution; Methylation(others)
222	D8FV17|D8FV17_9CYAN	chlL	91.5415	27.18	5	5	7	2290000	31489.1	Light-independent protochlorophyllide reductase iron-sulfur ATP-binding protein OS=Kamptonema sp. PCC 6506 OX=272129 GN=chlL PE=3 SV=1	Arg->Lys substitution; Carbamidomethylation; Oxidation (HW); Oxidation (M)
215	D8G817|D8G817_9CYAN	OSCI_3880018	91.3235	14.97	5	5	8	2910000	34648.7	Putative GAF sensor protein OS=Kamptonema sp. PCC 6506 OX=272129 GN=OSCI_3880018 PE=4 SV=1	Methylation(others); Oxidation (M); Pro->Leu substitution
291	T1RHX8|T1RHX8_9STRA	chlB	90.6752	12.85	5	2	5	1850000	57074.5	Light-independent protochlorophyllide reductase subunit B OS=Nannochloropsis oculata OX=43925 GN=chlB PE=3 SV=1	Arg->Lys substitution; Deamidation (NQ)
264	D8G695|D8G695_9CYAN	OSCI_3640005	90.1616	10.77	5	5	8	6400000	48853	Aldehyde dehydrogenase OS=Kamptonema sp. PCC 6506 OX=272129 GN=OSCI_3640005 PE=3 SV=1	Methylation(KR); Methylation(others); Oxidation (M)
198	D7QYT3|D7QYT3_9CYAN	abrB1	89.7507	32.65	5	5	9	12700000	16513.3	AbrB family transcriptional regulator OS=Kamptonema sp. PCC 6506 OX=272129 GN=abrB1 PE=4 SV=1	Arg->Lys substitution; Asn->Asp substitution; Deamidation (NQ); Formylation; Glu->Gln substitution; more
282	D8FW57|D8FW57_9CYAN	OSCI_990015	89.6989	18.1	5	5	6	3330000	50414.9	CO2 hydration protein OS=Kamptonema sp. PCC 6506 OX=272129 GN=OSCI_990015 PE=4 SV=1	Glu->Thr substitution; Leu->Phe substitution; Oxidation (M)
260	D8FYU5|D8FYU5_9CYAN	OSCI_2070007	89.5031	5.63	5	5	6	1430000	87379.7	RNAse R OS=Kamptonema sp. PCC 6506 OX=272129 GN=OSCI_2070007 PE=4 SV=1	Ala->Thr substitution; Dihydroxy; Glu->Asp substitution
297	D8G8I8|D8G8I8_9CYAN	OSCI_3930034	89.0895	11.09	5	5	7	3900000	57208.7	Alpha amylase, catalytic region OS=Kamptonema sp. PCC 6506 OX=272129 GN=OSCI_3930034 PE=4 SV=1	Ile->Val substitution; Ser->Pro substitution
295	D8G235|D8G235_9CYAN	OSCI_3130002	89.0272	5.43	5	5	5	4650000	114512	MFS transporter OS=Kamptonema sp. PCC 6506 OX=272129 GN=OSCI_3130002 PE=4 SV=1	Carbamidomethylation (DHKE, X@N-term); Carbamylation; Glu->Asp substitution
275	T1RJ71|T1RJ71_9STRA	petB	88.5592	26.51	5	2	7	851000	24155.6	Cytochrome b6 OS=Nannochloropsis oculata OX=43925 GN=petB PE=3 SV=1	Methylation(others)
251	A0A9D4TSS2|A0A9D4TSS2_CHLVU	D9Q98_003531	88.0398	10.62	5	2	6	4080000	54804.7	geranylgeranyl diphosphate reductase OS=Chlorella vulgaris OX=3077 GN=D9Q98_003531 PE=3 SV=1	Lys->Thr substitution; Oxidation (M)
288	A0A9D4TRP3|A0A9D4TRP3_CHLVU	D9Q98_010459	86.9487	4.69	5	2	5	1590000	114846	isoleucine--tRNA ligase OS=Chlorella vulgaris OX=3077 GN=D9Q98_010459 PE=3 SV=1	Carbamidomethylation; Carbamidomethylation (DHKE, X@N-term)
182	D8G527|D8G527_9CYAN	OSCI_3500036	86.8353	49.25	5	5	15	342000000	7790.22	Phycobilisome 7.8 kDa linker polypeptide, allophycocyanin-associated, core OS=Kamptonema sp. PCC 6506 OX=272129 GN=OSCI_3500036 PE=3 SV=1	Arg->Lys substitution; Carbamidomethylation; Deamidation (NQ); Formylation; Methylation(Protein N-term)
247	D8G8Q6|D8G8Q6_9CYAN	OSCI_3980011	86.6221	8.68	5	5	6	3040000	78081	prolyl oligopeptidase OS=Kamptonema sp. PCC 6506 OX=272129 GN=OSCI_3980011 PE=3 SV=1	Ala->Glu substitution; Deamidation (NQ); Gly->Asp substitution; Gly->Ser substitution; Thr->Ser substitution
306	T1RJB3|T1RJB3_9STRA	petA	85.9762	17.24	5	4	5	5560000	35085.5	Cytochrome f OS=Nannochloropsis oculata OX=43925 GN=petA PE=3 SV=1	Leu->Val substitution
283	D8G3G4|D8G3G4_9CYAN	petC	85.0967	47.78	5	5	5	13700000	19288	Cytochrome b6-f complex iron-sulfur subunit OS=Kamptonema sp. PCC 6506 OX=272129 GN=petC PE=3 SV=1	Ala->Glu substitution; Leu->Phe substitution; Leu->Val substitution; Thr->Ala substitution; Val->Thr substitution
250	D8G3F1|D8G3F1_9CYAN	OSCI_3330004	84.6492	9.6	5	5	6	3450000	55966.7	Protease OS=Kamptonema sp. PCC 6506 OX=272129 GN=OSCI_3330004 PE=3 SV=1	Deoxy; Oxidation (M)
302	D8G8G1|D8G8G1_9CYAN	acsF	84.4412	13.41	5	5	5	2600000	42445.6	Magnesium-protoporphyrin IX monomethyl ester [oxidative] cyclase OS=Kamptonema sp. PCC 6506 OX=272129 GN=acsF PE=3 SV=1	Carbamidomethylation
252	D8G3K2|D8G3K2_9CYAN	OSCI_3350008	84.0801	5.68	5	5	7	1520000	85768.7	Type II and III secretion system protein OS=Kamptonema sp. PCC 6506 OX=272129 GN=OSCI_3350008 PE=3 SV=1	Ile->Val substitution; Methylation(KR); Methylation(others); Thr->Gln substitution
228	A0A9D4YTS2|A0A9D4YTS2_CHLVU	D9Q98_008071	83.4751	5.26	5	5	8	4210000	126055	Carbamoyl-phosphate synthase (glutamine-hydrolyzing) OS=Chlorella vulgaris OX=3077 GN=D9Q98_008071 PE=3 SV=1	Acetylation (N-term); Glu->Leu substitution; His->Glu substitution; Oxidation (M)
299	A0A9D4TJ26|A0A9D4TJ26_CHLVU	D9Q98_006815	83.1758	5.67	5	2	7	317000	94185.2	ferredoxin--NADP(+) reductase OS=Chlorella vulgaris OX=3077 GN=D9Q98_006815 PE=3 SV=1	Carbamidomethylation; Carbamidomethylation (DHKE, X@N-term); Formylation; Methylation(KR)
263	D8G2V5|D8G2V5_9CYAN	rpsM	81.3909	32.28	5	5	7	33200000	14326.5	Small ribosomal subunit protein uS13 OS=Kamptonema sp. PCC 6506 OX=272129 GN=rpsM PE=3 SV=1	Deamidation (NQ); Leu->Pro substitution; Thr->Gln substitution
284	D8G0J6|D8G0J6_9CYAN	OSCI_2790003	78.4309	22.79	5	5	6	1830000	24260.8	Two component LuxR family transcriptional regulator OS=Kamptonema sp. PCC 6506 OX=272129 GN=OSCI_2790003 PE=4 SV=1	Ile->Met substitution; Ser->Asn substitution
266	A0A9D4TRI4|A0A9D4TRI4_CHLVU	D9Q98_004164	78.286	13.14	5	4	7	5400000	61912.8	Uncharacterized protein OS=Chlorella vulgaris OX=3077 GN=D9Q98_004164 PE=3 SV=1	Asn->Ser substitution; Glu->Ser substitution; Leu->Gln substitution; Lys->Arg substitution; Pro->Asp substitution; more
290	D8G917|D8G917_9CYAN	ppk	77.557	9.17	5	5	5	1390000	82041	Polyphosphate kinase OS=Kamptonema sp. PCC 6506 OX=272129 GN=ppk PE=3 SV=1	Asn->Asp substitution; Asn->Ser substitution; Glycidamide adduct; Ser->Ala substitution
259	A0A9D4TJB2|A0A9D4TJB2_CHLVU	D9Q98_007017	75.4858	3.78	5	5	6	9970000	107830	Ubiquitin-like domain-containing protein OS=Chlorella vulgaris OX=3077 GN=D9Q98_007017 PE=3 SV=1
259	A0A9D4TJC2|A0A9D4TJC2_CHLVU	D9Q98_007017	75.4858	3.57	5	5	6	9970000	113554	Ubiquitin-like domain-containing protein OS=Chlorella vulgaris OX=3077 GN=D9Q98_007017 PE=3 SV=1
259	A0A9D4YV79|A0A9D4YV79_CHLVU	D9Q98_006686	75.4858	25.17	5	5	6	9970000	16554.4	Ubiquitin-like domain-containing protein OS=Chlorella vulgaris OX=3077 GN=D9Q98_006686 PE=3 SV=1
259	A0A9D4TH35|A0A9D4TH35_CHLVU	D9Q98_009051	75.4858	15.88	5	5	6	9970000	25724.7	Ubiquitin-like domain-containing protein OS=Chlorella vulgaris OX=3077 GN=D9Q98_009051 PE=4 SV=1
255	D8FUP8|D8FUP8_9CYAN	OSCI_580001	74.221	18.75	5	4	9	5860000	27639.1	Phage shock protein A, PspA OS=Kamptonema sp. PCC 6506 OX=272129 GN=OSCI_580001 PE=3 SV=1	Ile->Val substitution; Oxidation (M); Ser->Val substitution
199	D8G5A0|D8G5A0_9CYAN	psaE	73.7472	21.77	5	5	8	55300000	13025.5	Photosystem I reaction center subunit IV OS=Kamptonema sp. PCC 6506 OX=272129 GN=psaE PE=3 SV=1	Gln->Met substitution; Ile->Ala substitution; Ile->Val substitution; Leu->Val substitution; Lys->Thr substitution
286	D8G245|D8G245_9CYAN	hemE	68.3275	9.4	5	5	6	13100000	39193.2	Uroporphyrinogen decarboxylase OS=Kamptonema sp. PCC 6506 OX=272129 GN=hemE PE=3 SV=1	Acetylation (Protein N-term); Glu->Asp substitution; Gly->His substitution
305	D8FXV0|D8FXV0_9CYAN	OSCI_1570014	63.9555	16.96	5	5	7	10500000	30762.1	UspA domain-containing protein OS=Kamptonema sp. PCC 6506 OX=272129 GN=OSCI_1570014 PE=3 SV=1	Asn->Glu substitution; Leu->Val substitution; Ser->Ala substitution; Thr->Ser substitution; Thr->Val substitution
230	D8G977|D8G977_9CYAN	OSCI_4060008	109.666	39.83	4	4	10	19400000	13143.3	Anti-sigma factor antagonist OS=Kamptonema sp. PCC 6506 OX=272129 GN=OSCI_4060008 PE=3 SV=1	Dehydration; Leu->Ala substitution; Methylation(KR); Phosphorylation (STY); Replacement of 2 protons by nickel
205	D8G3D5|D8G3D5_9CYAN	psbA	102.189	11.94	4	1	13	647000	39664.6	Photosystem II protein D1 OS=Kamptonema sp. PCC 6506 OX=272129 GN=psbA PE=3 SV=1	Deamidation (NQ); Formylation
229	D8G2H1|D8G2H1_9CYAN	pyrH	97.4213	24.79	4	4	9	5770000	25901.9	Uridylate kinase OS=Kamptonema sp. PCC 6506 OX=272129 GN=pyrH PE=3 SV=1	Asp->Asn substitution; Carbamidomethylation; Ethylation; Ile->Gln substitution; Methylation(others); more
304	D8FWN8|D8FWN8_9CYAN	aroC	95.7844	14.75	4	4	7	4880000	39554	Chorismate synthase OS=Kamptonema sp. PCC 6506 OX=272129 GN=aroC PE=3 SV=1	Deamidation (NQ); Oxidation (M)
196	D8G9I0|D8G9I0_9CYAN	rpsN	94.9799	30	4	4	12	27300000	11850.8	Small ribosomal subunit protein uS14 OS=Kamptonema sp. PCC 6506 OX=272129 GN=rpsN PE=3 SV=1	Deamidation (NQ); Oxidation (M); Pyro-glu from Q
67	A0A9D4TVP3|A0A9D4TVP3_CHLVU	D9Q98_002118	93.7972	3.56	4	1	9	1480000	108451	Clp R domain-containing protein OS=Chlorella vulgaris OX=3077 GN=D9Q98_002118 PE=3 SV=1	Deamidation (NQ)
67	A0A9D4TVL3|A0A9D4TVL3_CHLVU	D9Q98_002118	93.7972	3.56	4	1	9	1480000	108323	Clp R domain-containing protein OS=Chlorella vulgaris OX=3077 GN=D9Q98_002118 PE=3 SV=1	Deamidation (NQ)
170	D8FYD0|D8FYD0_9CYAN	rpsH	91.3578	33.83	4	4	18	23200000	14741.3	Small ribosomal subunit protein uS8 OS=Kamptonema sp. PCC 6506 OX=272129 GN=rpsH PE=3 SV=1	Carbamidomethylation; Deamidation (NQ); Ile->Val substitution; Oxidation (M); Replacement of 2 protons by nickel
246	T1RHP5|T1RHP5_9STRA	psaC	90.8374	53.09	4	1	10	334000	8754.09	Photosystem I iron-sulfur center OS=Nannochloropsis oculata OX=43925 GN=psaC PE=3 SV=1	Carbamidomethylation; Oxidation (M); Replacement of 2 protons by nickel
285	T1RJA3|T1RJA3_9STRA	psbV	90.7923	35.85	4	4	6	13200000	17480.2	Photosystem II extrinsic protein V OS=Nannochloropsis oculata OX=43925 GN=psbV PE=3 SV=1	Ala->Ser substitution; Leu->Glu substitution; Thr->Ser substitution
285	A0A023PL66|A0A023PL66_9STRA	psbV	90.7923	32.95	4	4	6	13200000	18945.1	Photosystem II extrinsic protein V OS=Nannochloropsis oculata OX=43925 GN=psbV PE=3 SV=1	Ala->Ser substitution; Leu->Glu substitution; Thr->Ser substitution
285	T1RI38|T1RI38_9STRA	psbV	90.7923	35.85	4	4	6	13200000	17372.1	Photosystem II extrinsic protein V OS=Nannochloropsis oculata OX=43925 GN=psbV PE=3 SV=1	Ala->Ser substitution; Leu->Glu substitution; Thr->Ser substitution
285	A0A023PM65|A0A023PM65_9STRA	psbV	90.7923	32.95	4	4	6	13200000	19039.2	Photosystem II extrinsic protein V OS=Nannochloropsis oculata OX=43925 GN=psbV PE=3 SV=1	Ala->Ser substitution; Leu->Glu substitution; Thr->Ser substitution
289	D8G4H4|D8G4H4_9CYAN	OSCI_3460086	90.6759	42.74	4	4	6	2680000	12999.7	DUF1257 domain-containing protein OS=Kamptonema sp. PCC 6506 OX=272129 GN=OSCI_3460086 PE=4 SV=1	Deoxy; Hydroxymethyl; Sodium adduct
249	A9XHZ1|A9XHZ1_CHLVU	D9Q98_002598	90.4934	6.85	4	1	12	344000	70833	Heat shock protein 70 OS=Chlorella vulgaris OX=3077 GN=D9Q98_002598 PE=3 SV=1	Asn->Thr substitution; Ile->Val substitution
307	D8G8C0|D8G8C0_9CYAN	tyrS	90.3827	10.98	4	4	5	1400000	45945.1	Tyrosine--tRNA ligase OS=Kamptonema sp. PCC 6506 OX=272129 GN=tyrS PE=3 SV=1	Methylation(others)
333	D8FVB7|D8FVB7_9CYAN	ilvH	90.1563	24.74	4	4	4	1510000	21404	Acetolactate synthase small subunit OS=Kamptonema sp. PCC 6506 OX=272129 GN=ilvH PE=3 SV=1	Carbamidomethylation; Ile->Thr substitution; Thr->Ser substitution
233	D8G2S3|D8G2S3_9CYAN	kaiB	88.9327	34.26	4	4	7	2590000	12280.5	Circadian clock oscillator protein KaiB OS=Kamptonema sp. PCC 6506 OX=272129 GN=kaiB PE=3 SV=1	Ala->Ser substitution; Deamidation (NQ); Methylation(KR)
316	D8G097|D8G097_9CYAN	prs	88.4086	7.27	4	4	5	822000	36148.7	Ribose-phosphate pyrophosphokinase OS=Kamptonema sp. PCC 6506 OX=272129 GN=prs PE=3 SV=1
190	D8FYQ9|D8FYQ9_9CYAN	OSCI_2020019	87.749	44.62	4	4	14	73700000	14535.6	Transcriptional regulator AbrB OS=Kamptonema sp. PCC 6506 OX=272129 GN=OSCI_2020019 PE=4 SV=1	Ala->Glu substitution; Ala->Ser substitution; Asn->Asp substitution; Carbamidomethylation; Gln->Asn substitution; more
155	D8G2V4|D8G2V4_9CYAN	rpsK	87.669	32.06	4	4	12	30400000	13899.9	Small ribosomal subunit protein uS11 OS=Kamptonema sp. PCC 6506 OX=272129 GN=rpsK PE=3 SV=1	Ala->Gly substitution; Glu->Asp substitution; Gly->Ala substitution; Phe->Tyr substitution; Pyro-glu from Q; more
234	D8G4X9|D8G4X9_9CYAN	gltX	87.5738	10.62	4	4	8	3560000	54157.5	Glutamate--tRNA ligase OS=Kamptonema sp. PCC 6506 OX=272129 GN=gltX PE=3 SV=1	Arg->Ser substitution; Asn->Ser substitution; Deamidation (NQ); Oxidation (M); Tyr->Phe substitution; more
346	D8G6G6|D8G6G6_9CYAN	OSCI_3660015	86.8881	31.82	4	4	6	5770000	9647.04	Putative regulatory protein OSCI_3660015 OS=Kamptonema sp. PCC 6506 OX=272129 GN=OSCI_3660015 PE=3 SV=1
271	D8G8F1|D8G8F1_9CYAN	mtnP	86.7003	18.98	4	4	7	1200000	32085.8	S-methyl-5'-thioadenosine phosphorylase OS=Kamptonema sp. PCC 6506 OX=272129 GN=mtnP PE=3 SV=1	Carbamidomethylation; Dehydration; Ile->Val substitution; Methylation(KR); Oxidation (M); more
277	D8G8S4|D8G8S4_9CYAN	lepA	86.674	7.3	4	3	5	760000	66956.2	GTP-binding protein lepA OS=Kamptonema sp. PCC 6506 OX=272129 GN=lepA PE=3 SV=1	Deoxy; O-Diisopropylphosphorylation
272	D8FVL8|D8FVL8_9CYAN	OSCI_860021	86.6328	52.52	4	4	5	6500000	15225.3	Peptidyl-prolyl cis-trans isomerase OS=Kamptonema sp. PCC 6506 OX=272129 GN=OSCI_860021 PE=3 SV=1	Ala->Ser substitution; Carbamidomethylation; Gln->Asp substitution; Oxidation (M); Ser->Pro substitution; more
356	D8G5S8|D8G5S8_9CYAN	gatA	86.4929	14.17	4	4	4	1160000	52641.4	Glutamyl-tRNA(Gln) amidotransferase subunit A OS=Kamptonema sp. PCC 6506 OX=272129 GN=gatA PE=3 SV=1	Carbamidomethylation; Val->Ala substitution
321	D8FZC9|D8FZC9_9CYAN	OSCI_2360004	86.1554	10.71	4	4	5	1750000	66837.7	Acetolactate synthase OS=Kamptonema sp. PCC 6506 OX=272129 GN=OSCI_2360004 PE=3 SV=1	Glu->Gln substitution
353	D8G3R5|D8G3R5_9CYAN	nodM	86.0212	7.09	4	4	6	1080000	71207.7	Glutamine--fructose-6-phosphate aminotransferase [isomerizing] OS=Kamptonema sp. PCC 6506 OX=272129 GN=nodM PE=3 SV=1
363	D8FYQ5|D8FYQ5_9CYAN	OSCI_2020015	85.7578	18.94	4	3	4	625000	33537.9	Beta-lactamase-like OS=Kamptonema sp. PCC 6506 OX=272129 GN=OSCI_2020015 PE=4 SV=1	Carbamidomethylation; Methylation(others)
278	D8G4J4|D8G4J4_9CYAN	OSCI_3460013	85.4706	16.19	4	4	5	1170000	49690.2	Biotin carboxylase OS=Kamptonema sp. PCC 6506 OX=272129 GN=OSCI_3460013 PE=4 SV=1	Ile->Val substitution; Lys->Gly substitution; Oxidation (M); Pro->Ala substitution
311	D8G7D7|D8G7D7_9CYAN	OSCI_3800057	85.1275	14.25	4	4	7	7000000	47170.1	Peptidase U62, modulator of DNA gyrase OS=Kamptonema sp. PCC 6506 OX=272129 GN=OSCI_3800057 PE=3 SV=1	Glycidamide adduct; Ile->Val substitution; Val->Ala substitution
268	D8G2K9|D8G2K9_9CYAN	OSCI_3200020	84.8785	14.18	4	4	11	39400000	40889.3	Phosphate-binding protein OS=Kamptonema sp. PCC 6506 OX=272129 GN=OSCI_3200020 PE=3 SV=1	Asp->Ala substitution; Asp->Gly substitution; Gln->Glu substitution; Ile->Val substitution; Lys->Asp substitution; more
339	A0A9D4YS95|A0A9D4YS95_CHLVU	D9Q98_010776	84.0202	10.32	4	1	4		51553.2	DNA-directed RNA polymerase subunit beta (Fragment) OS=Chlorella vulgaris OX=3077 GN=D9Q98_010776 PE=3 SV=1	Carbamidomethylation (DHKE, X@N-term); Oxidation (M)
274	D8G0W3|D8G0W3_9CYAN	OSCI_2920012	83.8747	31.88	4	4	5	5950000	17498	Flavin reductase-like, FMN-binding OS=Kamptonema sp. PCC 6506 OX=272129 GN=OSCI_2920012 PE=3 SV=1	Ala->Gln substitution; Carbamidomethylation; Methylation(others)
343	D8G206|D8G206_9CYAN	OSCI_3110002	83.804	9.95	4	4	5	935000	46915.5	Threonine synthase OS=Kamptonema sp. PCC 6506 OX=272129 GN=OSCI_3110002 PE=3 SV=1	Gly->Ala substitution; His->Arg substitution
358	D8FTN2|D8FTN2_9CYAN	OSCI_180003	83.4385	3.5	4	4	4	459000	133756	Hydantoinase/oxoprolinase domain family protein OS=Kamptonema sp. PCC 6506 OX=272129 GN=OSCI_180003 PE=3 SV=1
217	D8G8U4|D8G8U4_9CYAN	ndhK	83.0374	22.5	4	4	11	11500000	26741.2	NAD(P)H-quinone oxidoreductase subunit K OS=Kamptonema sp. PCC 6506 OX=272129 GN=ndhK PE=3 SV=1	Carbamidomethylation; Glu->Asp substitution; Ile->Val substitution; Oxidation (M); Pyro-glu from Q
294	D8FVX6|D8FVX6_9CYAN	OSCI_940001	81.2282	19.78	4	4	5	3310000	29280.1	Septum site-determining protein MinD OS=Kamptonema sp. PCC 6506 OX=272129 GN=OSCI_940001 PE=3 SV=1	Carboxylation (E); Double Carbamidomethylation (DHKE, X@N-term); Methylation(others)
352	D8FTG8|D8FTG8_9CYAN	OSCI_90020	81.1025	8.98	4	4	4	1110000	53156.7	9,9'-di-cis-zeta-carotene desaturase OS=Kamptonema sp. PCC 6506 OX=272129 GN=OSCI_90020 PE=3 SV=1	Arg->Lys substitution
325	D8G7K5|D8G7K5_9CYAN	pflB	80.8318	7.95	4	4	4	335000	83853.8	Formate acetyltransferase OS=Kamptonema sp. PCC 6506 OX=272129 GN=pflB PE=3 SV=1
315	D8G160|D8G160_9CYAN	OSCI_3000003	80.726	20.33	4	4	4	4200000	26417.1	Two-component response regulator OS=Kamptonema sp. PCC 6506 OX=272129 GN=OSCI_3000003 PE=4 SV=1	Carbamidomethylation (DHKE, X@N-term); Carboxylation (E)
327	D8G102|D8G102_9CYAN	rnj	80.6222	8.55	4	4	5	1600000	68855.8	Ribonuclease J OS=Kamptonema sp. PCC 6506 OX=272129 GN=rnj PE=3 SV=1	Ile->Val substitution; Met->Leu substitution
317	D8G2U7|D8G2U7_9CYAN	prfA	80.5975	17.26	4	4	5	2200000	41097	Peptide chain release factor 1 OS=Kamptonema sp. PCC 6506 OX=272129 GN=prfA PE=3 SV=1	Ala->Gly substitution; Carbamidomethylation; Ethylation; Methylation(KR)
337	D8FTU5|D8FTU5_9CYAN	accD	79.6947	10.69	4	4	4	410000	35230.7	Acetyl-coenzyme A carboxylase carboxyl transferase subunit beta OS=Kamptonema sp. PCC 6506 OX=272129 GN=accD PE=3 SV=1	Oxidation (M)
332	D8G5T8|D8G5T8_9CYAN	OSCI_3590011	79.6693	11.43	4	4	5	1290000	40770	proton-translocating NAD(P)(+) transhydrogenase OS=Kamptonema sp. PCC 6506 OX=272129 GN=OSCI_3590011 PE=3 SV=1	Asp->Ala substitution; Gln->Ala substitution
310	D8FTL1|D8FTL1_9CYAN	argC	78.2856	15.34	4	4	4	3970000	38149	N-acetyl-gamma-glutamyl-phosphate reductase OS=Kamptonema sp. PCC 6506 OX=272129 GN=argC PE=3 SV=1	Acetylation (N-term); Carbamidomethylation (DHKE, X@N-term); Ile->Met substitution
256	A0A9D4TKG6|A0A9D4TKG6_CHLVU	D9Q98_006487	77.1512	7.17	4	2	9	5890000	70306.5	Heat shock protein 70 OS=Chlorella vulgaris OX=3077 GN=D9Q98_006487 PE=3 SV=1	Asn->Thr substitution; Ile->Val substitution; Sodium adduct
173	D8FV10|D8FV10_9CYAN	rpsD	76.8151	17.33	4	4	11	23400000	23286	Small ribosomal subunit protein uS4 OS=Kamptonema sp. PCC 6506 OX=272129 GN=rpsD PE=3 SV=1	Deamidation (NQ); Dehydration; Met->Leu substitution; Oxidation (M)
245	D8FX99|D8FX99_9CYAN	OSCI_1420021	76.1206	26.42	4	4	7	7600000	24121.4	1-Cys peroxiredoxin OS=Kamptonema sp. PCC 6506 OX=272129 GN=OSCI_1420021 PE=3 SV=1	Arg->Lys substitution; Asn->Asp substitution; Carbamidomethylation; Lys->Asn substitution; Lys->Asp substitution; more
265	D8G0H5|D8G0H5_9CYAN	cpcC	75.0542	11.07	4	4	6	57700000	32048	Phycobilisome 32.1 kDa linker polypeptide,phycocyanin-associated, rod OS=Kamptonema sp. PCC 6506 OX=272129 GN=cpcC PE=3 SV=1	Gln->Asp substitution; His->Tyr substitution; Leu->Val substitution; Pyro-glu from Q
360	D8G4Z6|D8G4Z6_9CYAN	OSCI_3500005	74.0266	14.41	4	4	4	780000	36380.7	Photosystem I assembly BtpA OS=Kamptonema sp. PCC 6506 OX=272129 GN=OSCI_3500005 PE=3 SV=1
281	D8FZF2|D8FZF2_9CYAN	valS	73.5097	5.92	4	4	5	2070000	103090	Valine--tRNA ligase OS=Kamptonema sp. PCC 6506 OX=272129 GN=valS PE=3 SV=1	Glu->Ala substitution; Methylation(KR)
296	D8G3G8|D8G3G8_9CYAN	murQ	72.6498	14.33	4	4	5	812000	32577.4	N-acetylmuramic acid 6-phosphate etherase OS=Kamptonema sp. PCC 6506 OX=272129 GN=murQ PE=3 SV=1	Ala->Ser substitution; Ethylation; Oxidation (M)
326	D8G5E6|D8G5E6_9CYAN	OSCI_3530003	72.1197	20.34	4	4	5	3260000	26443.4	Crp/FNR family transcriptional regulator OS=Kamptonema sp. PCC 6506 OX=272129 GN=OSCI_3530003 PE=4 SV=1	Dehydration
362	D8FZE5|D8FZE5_9CYAN	OSCI_2400001	70.4989	3.89	4	4	5	7490000	109920	Methyl-accepting chemotaxis protein OS=Kamptonema sp. PCC 6506 OX=272129 GN=OSCI_2400001 PE=3 SV=1	Thr->Ser substitution
314	D8G7R7|D8G7R7_9CYAN	OSCI_3860009	69.1722	17.56	4	2	6	2130000	29240.7	ABC transporter related OS=Kamptonema sp. PCC 6506 OX=272129 GN=OSCI_3860009 PE=3 SV=1	Asp->Pro substitution; Ile->Val substitution
273	A0A9D4YVC9|A0A9D4YVC9_CHLVU	D9Q98_006483	69.0266	3.81	4	4	5	3300000	105550	Protein translocase subunit SecA OS=Chlorella vulgaris OX=3077 GN=D9Q98_006483 PE=3 SV=1	Deoxy; Oxidation (M); Val->Ala substitution
348	D8G081|D8G081_9CYAN	OSCI_2680004	68.204	16.72	4	4	4	1400000	35670.1	PhoH-like protein OS=Kamptonema sp. PCC 6506 OX=272129 GN=OSCI_2680004 PE=3 SV=1	Phe->Tyr substitution; Thr->Leu substitution
319	A0A650ANF5|A0A650ANF5_CHLVU	petB	66.7505	16.74	4	1	5	14600000	24086.5	Cytochrome b6 OS=Chlorella vulgaris OX=3077 GN=petB PE=3 SV=1	Deoxy
258	D8FXT2|D8FXT2_9CYAN	OSCI_1560003	66.5141	12.43	4	4	9	27500000	38334.4	Extracellular solute-binding protein OS=Kamptonema sp. PCC 6506 OX=272129 GN=OSCI_1560003 PE=3 SV=1	Deamidation (NQ); Ile->Met substitution; Lys->Leu substitution; Methylation(others); Ser->Ala substitution
364	D8FUY4|D8FUY4_9CYAN	petB	65.3837	18.47	4	2	5	91300	25177.8	Cytochrome b6 OS=Kamptonema sp. PCC 6506 OX=272129 GN=petB PE=3 SV=1	Methylation(others)
351	D8G8C9|D8G8C9_9CYAN	rpsA	64.8452	7.23	4	4	7	13700000	35666.9	30S ribosomal protein S1 OS=Kamptonema sp. PCC 6506 OX=272129 GN=rpsA PE=4 SV=1	Ethylation
308	D8FYG4|D8FYG4_9CYAN	OSCI_1880005	64.4407	4.85	4	4	4	527000	109926	L-glutamate gamma-semialdehyde dehydrogenase OS=Kamptonema sp. PCC 6506 OX=272129 GN=OSCI_1880005 PE=4 SV=1	Carbamidomethylation (DHKE, X@N-term); Carbamylation
361	D8FVZ7|D8FVZ7_9CYAN	folE	61.5803	17.7	4	4	5	4490000	26982	GTP cyclohydrolase 1 OS=Kamptonema sp. PCC 6506 OX=272129 GN=folE PE=3 SV=1	Gln->Glu substitution; Glu->Gln substitution; Leu->Val substitution
38	T1RJA7|T1RJA7_9STRA	rpoC2	59.3705	2.12	4	4	5	3650000	151617	DNA-directed RNA polymerase OS=Nannochloropsis oculata OX=43925 GN=rpoC2 PE=4 SV=1
345	A0A9D4THR1|A0A9D4THR1_CHLVU	D9Q98_007819	57.4959	6.79	4	2	5	436000	76511.6	Aminoacyl-transfer RNA synthetases class-II family profile domain-containing protein OS=Chlorella vulgaris OX=3077 GN=D9Q98_007819 PE=3 SV=1	Gln->Thr substitution; His->Glu substitution; Ile->Tyr substitution; Val->Leu substitution
303	D8FXU1|D8FXU1_9CYAN	fld	95.6782	26.32	3	3	5	3670000	19088	Flavodoxin OS=Kamptonema sp. PCC 6506 OX=272129 GN=fld PE=3 SV=1	Asn->Asp substitution; Asn->Thr substitution; Ile->Val substitution; Met->Val substitution
341	D8G0Q1|D8G0Q1_9CYAN	OSCI_2870004	95.0335	44.17	3	3	5	4250000	13358.4	Anti-sigma factor antagonist OS=Kamptonema sp. PCC 6506 OX=272129 GN=OSCI_2870004 PE=3 SV=1	Asn->Asp substitution; Leu->Thr substitution; Oxidation (M); Val->Leu substitution
336	A0A9D4Z0G5|A0A9D4Z0G5_CHLVU	GATB	92.8737	6.87	3	2	5	1510000	61836.6	Glutamyl-tRNA(Gln) amidotransferase subunit B, chloroplastic/mitochondrial OS=Chlorella vulgaris OX=3077 GN=GATB PE=3 SV=1	Leu->Val substitution; Phosphorylation (STY)
236	D8G176|D8G176_9CYAN	clpP	92.2709	20.09	3	2	9	4040000	25069.6	ATP-dependent Clp protease proteolytic subunit OS=Kamptonema sp. PCC 6506 OX=272129 GN=clpP PE=3 SV=1	Deamidation (NQ); Formylation; Oxidation (M)
334	D8FVZ5|D8FVZ5_9CYAN	accA	91.5742	14.11	3	3	4	1100000	35554.7	Acetyl-coenzyme A carboxylase carboxyl transferase subunit alpha OS=Kamptonema sp. PCC 6506 OX=272129 GN=accA PE=3 SV=1	Ethylation; Oxidation (M)
324	D8G2X8|D8G2X8_9CYAN	argB	87.6566	13.42	3	3	7	3890000	31638.5	Acetylglutamate kinase OS=Kamptonema sp. PCC 6506 OX=272129 GN=argB PE=3 SV=1	Acetylation (TSCYH); Ala->Pro substitution; Oxidation (M)
323	D8FX95|D8FX95_9CYAN	OSCI_1420017	84.5167	13.58	3	3	7	2660000	34419.1	Cysteine synthase A OS=Kamptonema sp. PCC 6506 OX=272129 GN=OSCI_1420017 PE=4 SV=1	Acetylation (N-term); Carbamidomethylation; Carbamylation
378	D8FU01|D8FU01_9CYAN	OSCI_280003	84.173	19.41	3	3	3	5400000	48206.1	Dihydroorotase OS=Kamptonema sp. PCC 6506 OX=272129 GN=OSCI_280003 PE=3 SV=1	Ala->Pro substitution; Arg->Lys substitution; Oxidation (M); Tyr->His substitution
357	D8FUG9|D8FUG9_9CYAN	OSCI_440023	83.4756	13.19	3	1	5	61500	34242.7	Cysteine synthase OS=Kamptonema sp. PCC 6506 OX=272129 GN=OSCI_440023 PE=3 SV=1	Ala->Ser substitution; Carbamidomethylation; Oxidation (M); Val->Ala substitution
344	A0A9D4TY27|A0A9D4TY27_CHLVU	D9Q98_000328	82.8363	2.98	3	2	4	22700000	135986	S-adenosylmethionine synthase OS=Chlorella vulgaris OX=3077 GN=D9Q98_000328 PE=3 SV=1	Ala->Asn substitution; His->Asp substitution
231	D8G179|D8G179_9CYAN	fabG	82.5029	20.87	3	3	10	9410000	26569.7	3-oxoacyl-[acyl-carrier-protein] reductase OS=Kamptonema sp. PCC 6506 OX=272129 GN=fabG PE=3 SV=1	Deamidation (NQ); Ile->Val substitution; Oxidation (M); Thr->Ala substitution
335	D8G727|D8G727_9CYAN	OSCI_3770003	80.9791	18.78	3	3	5	510000	27983.2	Two component transcriptional regulator OS=Kamptonema sp. PCC 6506 OX=272129 GN=OSCI_3770003 PE=4 SV=1	Carbamidomethylation; Carbamidomethylation (DHKE, X@N-term); Dehydration; Ser->Asn substitution
244	D8G078|D8G078_9CYAN	rpsP	78.7944	15.79	3	3	10	17200000	10702.2	Small ribosomal subunit protein bS16 OS=Kamptonema sp. PCC 6506 OX=272129 GN=rpsP PE=3 SV=1	Leu->Val substitution; Replacement of 2 protons by nickel
61	A0A9D4TQC3|A0A9D4TQC3_CHLVU	D9Q98_004595	78.6025	8.48	3	1	4	672000	73416.6	AAA+ ATPase domain-containing protein OS=Chlorella vulgaris OX=3077 GN=D9Q98_004595 PE=3 SV=1	Carbamidomethylation; Formylation; Oxidation (M)
382	D8G8M8|D8G8M8_9CYAN	OSCI_3960014	78.353	11.99	3	3	3	2800000	34941.3	Asparaginase OS=Kamptonema sp. PCC 6506 OX=272129 GN=OSCI_3960014 PE=4 SV=1
330	D8FZA6|D8FZA6_9CYAN	clpP	77.9379	19.7	3	2	6	8780000	22315.6	ATP-dependent Clp protease proteolytic subunit OS=Kamptonema sp. PCC 6506 OX=272129 GN=clpP PE=3 SV=1	Acetylation (Protein N-term); Oxidation (M)
355	A0A9D4TKN0|A0A9D4TKN0_CHLVU	D9Q98_006537	77.7497	2.36	3	1	4	1300000	202376	Uracil-DNA glycosylase OS=Chlorella vulgaris OX=3077 GN=D9Q98_006537 PE=3 SV=1	Oxidation (M)
403	D8G0J8|D8G0J8_9CYAN	OSCI_2790005	77.3061	24.2	3	3	3	1660000	18571.9	NYN domain-containing protein OS=Kamptonema sp. PCC 6506 OX=272129 GN=OSCI_2790005 PE=4 SV=1
392	D8G7C7|D8G7C7_9CYAN	alaS	76.8522	3.87	3	3	3	830000	97215.1	Alanine--tRNA ligase OS=Kamptonema sp. PCC 6506 OX=272129 GN=alaS PE=3 SV=1
393	D8G4K1|D8G4K1_9CYAN	dxs	76.5637	7.72	3	3	3	1630000	69038.7	1-deoxy-D-xylulose-5-phosphate synthase OS=Kamptonema sp. PCC 6506 OX=272129 GN=dxs PE=3 SV=1	Carbamidomethylation; Ile->Val substitution
420	D8FZI1|D8FZI1_9CYAN	menB	76.3067	14.08	3	3	3	1990000	30301.7	1,4-dihydroxy-2-naphthoyl-CoA synthase OS=Kamptonema sp. PCC 6506 OX=272129 GN=menB PE=3 SV=1
339	A0A9D4YSA3|A0A9D4YSA3_CHLVU	D9Q98_010775	76.0572	13.27	3	1	3		32778.5	DNA-directed RNA polymerase (Fragment) OS=Chlorella vulgaris OX=3077 GN=D9Q98_010775 PE=3 SV=1	Carbamidomethylation (DHKE, X@N-term); Oxidation (M)
342	D8FU19|D8FU19_9CYAN	OSCI_320005	75.6741	35.51	3	3	4	2460000	12360.3	DUF3155 domain-containing protein OS=Kamptonema sp. PCC 6506 OX=272129 GN=OSCI_320005 PE=4 SV=1	Formylation
383	D8G9W6|D8G9W6_9CYAN	rpsR	75.0494	26.76	3	3	6	26000000	8256.76	Small ribosomal subunit protein bS18 OS=Kamptonema sp. PCC 6506 OX=272129 GN=rpsR PE=3 SV=1	Gly->Glu substitution
293	T1RJA1|T1RJA1_9STRA	clpC-II	74.4386	5.73	3	1	6	549000	44024	ATP-dependent Clp protease OS=Nannochloropsis oculata OX=43925 GN=clpC-II PE=4 SV=1	Deamidation (NQ)
388	D8FW01|D8FW01_9CYAN	OSCI_940026	74.3197	11.89	3	3	4	994000	38964.6	Threonine synthase OS=Kamptonema sp. PCC 6506 OX=272129 GN=OSCI_940026 PE=3 SV=1	Ile->Met substitution; Ser->Ala substitution
415	D8G825|D8G825_9CYAN	OSCI_3880026	74.2664	8.39	3	3	3	1270000	53417.8	Circularly permuted ATP-grasp type 2 domain-containing protein OS=Kamptonema sp. PCC 6506 OX=272129 GN=OSCI_3880026 PE=4 SV=1	Carbamidomethylation
400	A0A9D4Z2G3|A0A9D4Z2G3_CHLVU	D9Q98_000673	73.8893	12.5	3	1	4	165000	17962.9	Small ribosomal subunit protein uS10 domain-containing protein OS=Chlorella vulgaris OX=3077 GN=D9Q98_000673 PE=3 SV=1
370	D8G2B6|D8G2B6_9CYAN	OSCI_3160030	73.8822	10.58	3	3	3	1870000	29890.8	Alpha/beta hydrolase fold OS=Kamptonema sp. PCC 6506 OX=272129 GN=OSCI_3160030 PE=3 SV=1	Methylation(others)
377	D8FU23|D8FU23_9CYAN	OSCI_320009	72.6103	7.17	3	3	3	1080000	64890.2	Single-stranded nucleic acid binding R3H OS=Kamptonema sp. PCC 6506 OX=272129 GN=OSCI_320009 PE=4 SV=1
384	D8FXS6|D8FXS6_9CYAN	OSCI_1550011	72.5957	11.41	3	3	3	1050000	47975	Glutathione reductase OS=Kamptonema sp. PCC 6506 OX=272129 GN=OSCI_1550011 PE=3 SV=1	Carbamidomethylation; Gly->Asp substitution; His->Tyr substitution
322	A0A9D4YXA4|A0A9D4YXA4_CHLVU	D9Q98_004441	72.4803	5.01	3	2	4	795000	81991.7	DNA topoisomerase 2 OS=Chlorella vulgaris OX=3077 GN=D9Q98_004441 PE=3 SV=1	Lys->Asn substitution; Methylation(others)
347	D8FUX9|D8FUX9_9CYAN	ndk	72.4435	13.42	3	3	6	35000000	16582.1	Nucleoside diphosphate kinase OS=Kamptonema sp. PCC 6506 OX=272129 GN=ndk PE=3 SV=1	Leu->Asn substitution
375	D8FXH6|D8FXH6_9CYAN	chlN	72.1401	6.85	3	2	5	2470000	52684.9	Light-independent protochlorophyllide reductase subunit N OS=Kamptonema sp. PCC 6506 OX=272129 GN=chlN PE=3 SV=1	Methylation(others)
350	D8FZU8|D8FZU8_9CYAN	OSCI_2530011	71.022	5.56	3	2	5	611000	66585.3	Vesicle-fusing ATPase OS=Kamptonema sp. PCC 6506 OX=272129 GN=OSCI_2530011 PE=3 SV=1	Formylation; Methylation(others)
407	D8FWN7|D8FWN7_9CYAN	OSCI_1090007	70.5572	10.56	3	2	3	29800	34342	Beta-lactamase-like OS=Kamptonema sp. PCC 6506 OX=272129 GN=OSCI_1090007 PE=4 SV=1	Carbamidomethylation
242	D8FYZ5|D8FYZ5_9CYAN	rplA	70.2416	16.46	3	3	6	20900000	26028.2	Large ribosomal subunit protein uL1 OS=Kamptonema sp. PCC 6506 OX=272129 GN=rplA PE=3 SV=1	Ala->Pro substitution; Gln->Thr substitution; Glu->Ser substitution; Oxidation (M); Phe->Thr substitution; more
395	D8FYZ0|D8FYZ0_9CYAN	rplS	70.1677	16.54	3	3	4	8660000	14718.4	Large ribosomal subunit protein bL19 OS=Kamptonema sp. PCC 6506 OX=272129 GN=rplS PE=3 SV=1
390	D8FZQ5|D8FZQ5_9CYAN	OSCI_2500022	69.761	13.33	3	3	3	2060000	29852.2	Nitrilase/cyanide hydratase and apolipoprotein N-acyltransferase OS=Kamptonema sp. PCC 6506 OX=272129 GN=OSCI_2500022 PE=3 SV=1	Carbamidomethylation; Leu->Ala substitution
329	D8G0T7|D8G0T7_9CYAN	cbbS	69.6857	21.62	3	3	6	17500000	12974	Ribulose bisphosphate carboxylase small subunit OS=Kamptonema sp. PCC 6506 OX=272129 GN=cbbS PE=3 SV=1	Ile->Val substitution; Ser->Ala substitution; Ser->Gln substitution; Ser->Thr substitution
387	D8G2P3|D8G2P3_9CYAN	OSCI_3220012	69.4614	23.97	3	3	4	15700000	15896.9	thioredoxin-dependent peroxiredoxin OS=Kamptonema sp. PCC 6506 OX=272129 GN=OSCI_3220012 PE=3 SV=1	Asp->Glu substitution; Thr->Gln substitution
399	A0A9D4YUR1|A0A9D4YUR1_CHLVU	D9Q98_006925	69.4002	2.77	3	2	4	381000	82478.4	Histidine kinase/HSP90-like ATPase domain-containing protein OS=Chlorella vulgaris OX=3077 GN=D9Q98_006925 PE=3 SV=1	Propionamide (K, X@N-term)
320	D8G3J5|D8G3J5_9CYAN	dnaJ	68.4742	8.53	3	3	4	1300000	40785.9	Chaperone protein DnaJ OS=Kamptonema sp. PCC 6506 OX=272129 GN=dnaJ PE=3 SV=1	Carbamidomethylation; Deoxy; Thr->Leu substitution
372	D8G8P6|D8G8P6_9CYAN	OSCI_3980001	68.2337	10.37	3	3	4	556000	57449.3	Nitroreductase domain-containing protein OS=Kamptonema sp. PCC 6506 OX=272129 GN=OSCI_3980001 PE=4 SV=1	Arg->Lys substitution; Val->Leu substitution
405	D8G3Q4|D8G3Q4_9CYAN	OSCI_3360033	68.2194	1.78	3	3	3	1070000	185169	histidine kinase OS=Kamptonema sp. PCC 6506 OX=272129 GN=OSCI_3360033 PE=4 SV=1	Methylation(others)
380	A0A9D4TM13|A0A9D4TM13_CHLVU	D9Q98_005409	67.8311	4.69	3	2	5	1900000	83762.5	Elongation factor G, mitochondrial OS=Chlorella vulgaris OX=3077 GN=D9Q98_005409 PE=3 SV=1	Oxidation (M); Val->Pro substitution
376	D8FXK3|D8FXK3_9CYAN	OSCI_1480029	67.4037	7.69	3	3	3	939000	27192.8	CRP/FNR family transcriptional regulator OS=Kamptonema sp. PCC 6506 OX=272129 GN=OSCI_1480029 PE=4 SV=1
379	D8FZF5|D8FZF5_9CYAN	clpX	66.8696	7.17	3	1	3	513000	51016.7	ATP-dependent Clp protease ATP-binding subunit ClpX OS=Kamptonema sp. PCC 6506 OX=272129 GN=clpX PE=3 SV=1	Methylation(KR)
409	T1RI23|T1RI23_9STRA	psaD	66.867	20.59	3	2	13	373000	15061.2	Photosystem I reaction center subunit II OS=Nannochloropsis oculata OX=43925 GN=psaD PE=3 SV=1
391	D8FZ88|D8FZ88_9CYAN	OSCI_2300003	66.7269	22.56	3	3	5	8620000	20500.6	Peptidyl-prolyl cis-trans isomerase OS=Kamptonema sp. PCC 6506 OX=272129 GN=OSCI_2300003 PE=3 SV=1	Gly->Thr substitution; Lys->Arg substitution; Lys->Asp substitution
312	D8G2V8|D8G2V8_9CYAN	secY	66.2679	5.75	3	3	4	7110000	46865.4	Protein translocase subunit SecY OS=Kamptonema sp. PCC 6506 OX=272129 GN=secY PE=3 SV=1	Pyro-glu from Q
367	A0A9D4TSS6|A0A9D4TSS6_CHLVU	D9Q98_003524	65.4896	7.4	3	1	5	108000	41644.6	Glyceraldehyde-3-phosphate dehydrogenase OS=Chlorella vulgaris OX=3077 GN=D9Q98_003524 PE=3 SV=1	Arg->Ala substitution; Leu->Val substitution
381	D8FXT5|D8FXT5_9CYAN	OSCI_1560006	65.2739	13.95	3	1	4	162000	29124.6	ABC transporter related OS=Kamptonema sp. PCC 6506 OX=272129 GN=OSCI_1560006 PE=3 SV=1	Ile->Val substitution
313	D8FVE4|D8FVE4_9CYAN	OSCI_800016	64.6742	4.68	3	3	4	3070000	75383.1	Heat shock protein 90 OS=Kamptonema sp. PCC 6506 OX=272129 GN=OSCI_800016 PE=3 SV=1	Cys->Ser substitution; Thr->Pro substitution
401	D8G217|D8G217_9CYAN	OSCI_3120005	64.3637	11.61	3	3	4	2000000	46385.6	C-terminal processing peptidase-2 OS=Kamptonema sp. PCC 6506 OX=272129 GN=OSCI_3120005 PE=3 SV=1	Gln->Arg substitution; Gly->Ser substitution; Ile->Val substitution; Oxidation (M)
416	D8G9H0|D8G9H0_9CYAN	glyQ	64.3331	13.01	3	3	3	786000	33700.2	Glycine--tRNA ligase alpha subunit OS=Kamptonema sp. PCC 6506 OX=272129 GN=glyQ PE=3 SV=1	Carbamidomethylation; Leu->Tyr substitution
301	D8FXA3|D8FXA3_9CYAN	OSCI_1440002	63.846	13.98	3	3	5	5730000	20752.5	Response regulator receiver protein OS=Kamptonema sp. PCC 6506 OX=272129 GN=OSCI_1440002 PE=4 SV=1	Ala->Gln substitution; Glu->Asp substitution; Leu->Met substitution; Oxidation (M); Pyro-glu from Q
371	D8G6S8|D8G6S8_9CYAN	OSCI_3720037	62.7961	7.17	3	3	4	951000	55385.2	UbiD family decarboxylase OS=Kamptonema sp. PCC 6506 OX=272129 GN=OSCI_3720037 PE=4 SV=1	Carbamidomethylation
413	D8G6I4|D8G6I4_9CYAN	OSCI_3680001	61.5444	9.97	3	3	3	772000	38367.4	Sorbitol dehydrogenase OS=Kamptonema sp. PCC 6506 OX=272129 GN=OSCI_3680001 PE=3 SV=1	Carbamidomethylation
359	D8G114|D8G114_9CYAN	OSCI_2980015	61.4219	13.35	3	3	5	2450000	43159.3	Cobalamin synthesis protein, P47K OS=Kamptonema sp. PCC 6506 OX=272129 GN=OSCI_2980015 PE=3 SV=1	Gln->Tyr substitution; Glu->Gln substitution; Thr->Ala substitution
414	D8G775|D8G775_9CYAN	OSCI_3790021	59.7858	6.44	3	3	3	1740000	45425.2	Succinyl-CoA synthetase (ADP-forming) beta subunit OS=Kamptonema sp. PCC 6506 OX=272129 GN=OSCI_3790021 PE=4 SV=1	Ala->Val substitution
368	D8G5X1|D8G5X1_9CYAN	glyS	59.1102	5.14	3	3	4	828000	82410.2	Glycine--tRNA ligase beta subunit OS=Kamptonema sp. PCC 6506 OX=272129 GN=glyS PE=3 SV=1	Asp->Gln substitution
338	D8FVC3|D8FVC3_9CYAN	OSCI_780041	57.918	4.48	3	3	6	2970000	78967.8	Transketolase, central region OS=Kamptonema sp. PCC 6506 OX=272129 GN=OSCI_780041 PE=4 SV=1	Ala->Asn substitution; Ala->Asp substitution; Asn->Asp substitution
412	D8G421|D8G421_9CYAN	ligA	57.8276	4.78	3	3	4	205000	76613.8	DNA ligase OS=Kamptonema sp. PCC 6506 OX=272129 GN=ligA PE=3 SV=1	Lys->Thr substitution
354	D8G6D0|D8G6D0_9CYAN	rplC	57.3174	19.91	3	3	4	11100000	22538.2	Large ribosomal subunit protein uL3 OS=Kamptonema sp. PCC 6506 OX=272129 GN=rplC PE=3 SV=1	Ala->Thr substitution; Ala->Val substitution; Gln->Glu substitution; Lys->Phe substitution; Oxidation (M); more
386	D8G4C0|D8G4C0_9CYAN	OSCI_3440013	55.18	11.26	3	3	3	2450000	39219.9	Anion-transporting ATPase OS=Kamptonema sp. PCC 6506 OX=272129 GN=OSCI_3440013 PE=3 SV=1	Asp->Glu substitution; Gly->Asn substitution; Ser->Arg substitution; Ser->Tyr substitution
404	D8FW86|D8FW86_9CYAN	rpsU	53.3377	40.32	3	3	5	12300000	7474.74	Small ribosomal subunit protein bS21 OS=Kamptonema sp. PCC 6506 OX=272129 GN=rpsU PE=3 SV=1
417	T1RJ33|T1RJ33_9STRA	rpl12	52.9965	14.73	3	1	5	4220000	13650.8	Large ribosomal subunit protein bL12c OS=Nannochloropsis oculata OX=43925 GN=rpl12 PE=3 SV=1	Leu->Met substitution
398	D8FXR3|D8FXR3_9CYAN	dnaK	48.4935	5.69	3	2	3	446000	74408.9	Chaperone protein DnaK OS=Kamptonema sp. PCC 6506 OX=272129 GN=dnaK PE=2 SV=1	Ile->Val substitution; Leu->Val substitution; Lys->Glu substitution; Met->Leu substitution
349	D8FYH7|D8FYH7_9CYAN	pdxJ	75.9466	16.26	2	2	5	766000	26783.7	Pyridoxine 5'-phosphate synthase OS=Kamptonema sp. PCC 6506 OX=272129 GN=pdxJ PE=3 SV=1	Ala->Trp substitution; Ala->Val substitution; Thr->Gln substitution
331	D8G751|D8G751_9CYAN	ribH	75.6234	22.92	2	2	4	641000	20532.4	6,7-dimethyl-8-ribityllumazine synthase OS=Kamptonema sp. PCC 6506 OX=272129 GN=ribH PE=3 SV=1	Gln->Glu substitution; Oxidation (M); Phe->Tyr substitution; Ser->Ala substitution; Val->Leu substitution
433	D8G289|D8G289_9CYAN	dapB	73.3358	15.27	2	2	2	1380000	29371.9	4-hydroxy-tetrahydrodipicolinate reductase OS=Kamptonema sp. PCC 6506 OX=272129 GN=dapB PE=3 SV=1	Gly->Ala substitution
369	D8G630|D8G630_9CYAN	OSCI_3610001	72.4466	7.39	2	2	3	825000	46233.2	Homoserine dehydrogenase OS=Kamptonema sp. PCC 6506 OX=272129 GN=OSCI_3610001 PE=3 SV=1	Methylation(others)
464	A0A9D4Z0M1|A0A9D4Z0M1_CHLVU	D9Q98_001810	68.6772	5.22	2	2	2	597000	50760.9	Arginine biosynthesis bifunctional protein ArgJ, chloroplastic OS=Chlorella vulgaris OX=3077 GN=D9Q98_001810 PE=3 SV=1	Carbamidomethylation; Met->Gln substitution
497	A0A9D4TX31|A0A9D4TX31_CHLVU	D9Q98_002145	68.1618	3.24	2	2	3	5470000	78502.5	Acetyl-coenzyme A synthetase OS=Chlorella vulgaris OX=3077 GN=D9Q98_002145 PE=3 SV=1	Acetylation (Protein N-term)
396	A0A023PLP8|A0A023PLP8_9STRA	rpl11	67.603	19.72	2	1	4	1130000	15152.8	Large ribosomal subunit protein uL11c OS=Nannochloropsis oculata OX=43925 GN=rpl11 PE=3 SV=1	Asp->Arg substitution; Val->Leu substitution
396	T1RJ56|T1RJ56_9STRA	rpl11	67.603	19.72	2	1	4	1130000	15148.9	Large ribosomal subunit protein uL11c OS=Nannochloropsis oculata OX=43925 GN=rpl11 PE=3 SV=1	Asp->Arg substitution; Val->Leu substitution
374	D8G9S2|D8G9S2_9CYAN	engA	66.8991	7.05	2	2	3	183000	50699.7	GTPase Der OS=Kamptonema sp. PCC 6506 OX=272129 GN=engA PE=3 SV=1	Asp->Glu substitution; Val->Leu substitution
385	D8FV35|D8FV35_9CYAN	OSCI_730005	66.3491	7.14	2	2	4	513000	26543.2	Peptidyl-prolyl cis-trans isomerase OS=Kamptonema sp. PCC 6506 OX=272129 GN=OSCI_730005 PE=3 SV=1	Glu->Thr substitution; Gly->Ser substitution
509	D8G2T5|D8G2T5_9CYAN	OSCI_3230026	65.8161	7.74	2	2	2	326000	37525	Methyltransferase type 11 OS=Kamptonema sp. PCC 6506 OX=272129 GN=OSCI_3230026 PE=3 SV=1	Ala->Ser substitution
328	D8G4W6|D8G4W6_9CYAN	psaL	65.3214	5.99	2	2	7	237000000	17653.2	Photosystem I reaction center subunit XI OS=Kamptonema sp. PCC 6506 OX=272129 GN=psaL PE=3 SV=1	2-amino-3-oxo-butanoic_acid; Propionamide (K, X@N-term)
445	D8G785|D8G785_9CYAN	OSCI_3800005	65.1752	4.65	2	2	2	585000	52962.9	Phytoene dehydrogenase OS=Kamptonema sp. PCC 6506 OX=272129 GN=OSCI_3800005 PE=3 SV=1
453	D8G653|D8G653_9CYAN	trpA	65.1161	15.47	2	2	2	442000	28262.6	Tryptophan synthase alpha chain OS=Kamptonema sp. PCC 6506 OX=272129 GN=trpA PE=3 SV=1
537	D8FZ44|D8FZ44_9CYAN	fcl	65.0332	3.5	2	2	2	790000	35286.3	GDP-L-fucose synthase OS=Kamptonema sp. PCC 6506 OX=272129 GN=fcl PE=3 SV=1
426	D8G5F9|D8G5F9_9CYAN	OSCI_3530016	64.991	7.4	2	2	2	421000	35739.6	Exopolyphosphatase-related protein OS=Kamptonema sp. PCC 6506 OX=272129 GN=OSCI_3530016 PE=4 SV=1	Carbamidomethylation
499	D8FYH8|D8FYH8_9CYAN	OSCI_1880019	64.9837	13.76	2	2	3	581000	12771.7	Ycf54 protein OS=Kamptonema sp. PCC 6506 OX=272129 GN=OSCI_1880019 PE=3 SV=1
485	D8G357|D8G357_9CYAN	pyrB	63.7111	6.69	2	2	3	284000	36210.9	Aspartate carbamoyltransferase OS=Kamptonema sp. PCC 6506 OX=272129 GN=pyrB PE=3 SV=1
300	A0A9D4TJK7|A0A9D4TJK7_CHLVU	D9Q98_007147	63.5765	5.08	2	1	5	1920000	49377.8	Dihydrolipoamide acetyltransferase component of pyruvate dehydrogenase complex OS=Chlorella vulgaris OX=3077 GN=D9Q98_007147 PE=3 SV=1	Oxidation (M)
402	D8FX69|D8FX69_9CYAN	ilvD	63.5413	6.6	2	2	3	1190000	58530.3	Dihydroxy-acid dehydratase OS=Kamptonema sp. PCC 6506 OX=272129 GN=ilvD PE=3 SV=1	Carbamidomethylation; Glu->Gln substitution
525	D8G2V9|D8G2V9_9CYAN	rplO	63.2004	6.8	2	2	4	6480000	15399.7	Large ribosomal subunit protein uL15 OS=Kamptonema sp. PCC 6506 OX=272129 GN=rplO PE=3 SV=1
465	D8FYN9|D8FYN9_9CYAN	hisZ	63.11	5.49	2	2	2	1200000	46349.7	ATP phosphoribosyltransferase regulatory subunit OS=Kamptonema sp. PCC 6506 OX=272129 GN=hisZ PE=3 SV=1
532	T1RHJ1|T1RHJ1_9STRA	ftsH	62.3331	5.16	2	2	2	96700	77321.4	ATP-dependent zinc metalloprotease FtsH OS=Nannochloropsis oculata OX=43925 GN=ftsH PE=3 SV=1
458	D8G590|D8G590_9CYAN	plsX	61.6801	10.17	2	2	3	474000	36711.2	Phosphate acyltransferase OS=Kamptonema sp. PCC 6506 OX=272129 GN=plsX PE=3 SV=1	Gln->Asp substitution
494	A0A9D4YXK0|A0A9D4YXK0_CHLVU	D9Q98_004497	61.5284	6.64	2	2	2	305000	44991.1	Obg-like ATPase 1 OS=Chlorella vulgaris OX=3077 GN=D9Q98_004497 PE=3 SV=1	Lys->Ala substitution
479	T1RJA6|T1RJA6_9STRA	clpC-I	61.3378	6.97	2	1	3	512000	49697.9	ATP-dependent Clp protease ATPase subunit OS=Nannochloropsis oculata OX=43925 GN=clpC-I PE=4 SV=1
479	T1RJ92|T1RJ92_9STRA	clpC-I	61.3378	6.97	2	1	3	512000	49715.9	ATP-dependent clp protease ATP binding subunit OS=Nannochloropsis oculata OX=43925 GN=clpC-I PE=4 SV=1
421	D8G2Q3|D8G2Q3_9CYAN	OSCI_3220022	61.2984	6.81	2	2	3	1230000	49316.6	Peptidase U62, modulator of DNA gyrase OS=Kamptonema sp. PCC 6506 OX=272129 GN=OSCI_3220022 PE=3 SV=1	Leu->Val substitution; Thr->Met substitution; Thr->Ser substitution
534	D8FU61|D8FU61_9CYAN	OSCI_340023	60.9595	10	2	2	2	393000	31927.9	nicotinate-nucleotide diphosphorylase (carboxylating) OS=Kamptonema sp. PCC 6506 OX=272129 GN=OSCI_340023 PE=3 SV=1	Ala->Gln substitution
389	D8G0P8|D8G0P8_9CYAN	OSCI_2870001	60.6563	26.15	2	2	3	5710000	7136.11	DUF3252 domain-containing protein OS=Kamptonema sp. PCC 6506 OX=272129 GN=OSCI_2870001 PE=4 SV=1	Ala->Val substitution; Ile->Val substitution
533	D8FWA1|D8FWA1_9CYAN	aroA	60.3197	6.64	2	2	3	1650000	47761.1	3-phosphoshikimate 1-carboxyvinyltransferase OS=Kamptonema sp. PCC 6506 OX=272129 GN=aroA PE=3 SV=1	Lys->Glu substitution
373	D8FZ92|D8FZ92_9CYAN	rplI	59.6954	10.53	2	2	3	14300000	17052.6	Large ribosomal subunit protein bL9 OS=Kamptonema sp. PCC 6506 OX=272129 GN=rplI PE=3 SV=1	Lys->Phe substitution; Lys->Thr substitution; Val->Ser substitution; Val->Thr substitution
478	A0A9D4TSJ0|A0A9D4TSJ0_CHLVU	D9Q98_003177	59.2114	10.38	2	2	3	844000	23351.5	Uncharacterized protein OS=Chlorella vulgaris OX=3077 GN=D9Q98_003177 PE=3 SV=1
478	A0A9D4Z045|A0A9D4Z045_CHLVU	D9Q98_001868	59.2114	10.78	2	2	3	844000	22886.9	Uncharacterized protein OS=Chlorella vulgaris OX=3077 GN=D9Q98_001868 PE=3 SV=1
443	D8FZ65|D8FZ65_9CYAN	OSCI_2210015	59.1192	4.28	2	2	2	109000	73366.3	Peptidase, S9A/B/C family, catalytic domain protein OS=Kamptonema sp. PCC 6506 OX=272129 GN=OSCI_2210015 PE=4 SV=1	Thr->Ala substitution
419	D8G104|D8G104_9CYAN	asd	59.0053	10.71	2	2	3	2240000	36132.6	Aspartate-semialdehyde dehydrogenase OS=Kamptonema sp. PCC 6506 OX=272129 GN=asd PE=3 SV=1	Ala->Thr substitution; Ala->Val substitution; Glu->Asp substitution
406	D8FWI9|D8FWI9_9CYAN	OSCI_1050006	58.7659	7.05	2	2	3	866000	47567.2	Hrp-dependent type III effector protein OS=Kamptonema sp. PCC 6506 OX=272129 GN=OSCI_1050006 PE=3 SV=1	Deoxy
498	D8FZ58|D8FZ58_9CYAN	OSCI_2210008	58.43	11.64	2	2	2	305000	25227.5	ABC transporter related OS=Kamptonema sp. PCC 6506 OX=272129 GN=OSCI_2210008 PE=3 SV=1	Oxidation (M)
502	D8FVQ8|D8FVQ8_9CYAN	OSCI_870023	57.9144	5.67	2	2	2	2150000	43834.8	DGQHR domain protein OS=Kamptonema sp. PCC 6506 OX=272129 GN=OSCI_870023 PE=4 SV=1
422	A0A9D4TLY0|A0A9D4TLY0_CHLVU	D9Q98_005379	57.3474	2.76	2	1	4	3440000	83655.5	Elongation factor G, mitochondrial OS=Chlorella vulgaris OX=3077 GN=D9Q98_005379 PE=3 SV=1	His->Gln substitution
540	A0A9D4TIM8|A0A9D4TIM8_CHLVU	D9Q98_008785	57.3138	3.65	2	2	3	14100000	60739.9	Uncharacterized protein OS=Chlorella vulgaris OX=3077 GN=D9Q98_008785 PE=3 SV=1
439	D8G6R2|D8G6R2_9CYAN	map	57.0713	7.66	2	2	2	2740000	29826.2	Methionine aminopeptidase OS=Kamptonema sp. PCC 6506 OX=272129 GN=map PE=3 SV=1
365	D8G5H1|D8G5H1_9CYAN	ndhN	57.0031	27.04	2	2	4	3370000	17472.3	NAD(P)H-quinone oxidoreductase subunit N OS=Kamptonema sp. PCC 6506 OX=272129 GN=ndhN PE=3 SV=1	Acetylation (K); Acetylation (Protein N-term)
309	D8G5W6|D8G5W6_9CYAN	OSCI_3590039	56.9962	9.35	2	2	6	8470000	38195.2	3-deoxy-7-phosphoheptulonate synthase OS=Kamptonema sp. PCC 6506 OX=272129 GN=OSCI_3590039 PE=4 SV=1	Ala->Thr substitution; Asn->Asp substitution; Gly->Glu substitution
447	D8FYQ3|D8FYQ3_9CYAN	OSCI_2020013	56.8659	6.94	2	2	2	2780000	39515.8	Fructose-bisphosphate aldolase OS=Kamptonema sp. PCC 6506 OX=272129 GN=OSCI_2020013 PE=4 SV=1	Carbamidomethylation; Tyr->Leu substitution
438	A0A9D4TI68|A0A9D4TI68_CHLVU	D9Q98_008560	56.2326	6.34	2	2	2	224000	52522.5	Ribulose bisphosphate carboxylase/oxygenase activase, chloroplastic OS=Chlorella vulgaris OX=3077 GN=D9Q98_008560 PE=3 SV=1
492	D8FYA6|D8FYA6_9CYAN	speA	56.2311	3.66	2	2	2	297000	73459.9	Biosynthetic arginine decarboxylase OS=Kamptonema sp. PCC 6506 OX=272129 GN=speA PE=3 SV=1
506	D8G7Y8|D8G7Y8_9CYAN	OSCI_3860080	56.2131	5.89	2	2	2	387000	92580.6	Vault protein inter-alpha-trypsin OS=Kamptonema sp. PCC 6506 OX=272129 GN=OSCI_3860080 PE=4 SV=1	Oxidation (M); Thr->Ala substitution; Val->Ser substitution
501	D8G967|D8G967_9CYAN	OSCI_4050002	55.8742	3.6	2	2	2	1340000	41295.2	Putative enzyme OS=Kamptonema sp. PCC 6506 OX=272129 GN=OSCI_4050002 PE=4 SV=1	Pro->Ala substitution
482	D8G3K5|D8G3K5_9CYAN	OSCI_3350011	55.4554	7.42	2	2	2	1630000	39821.5	Type IV pilus assembly protein PilM OS=Kamptonema sp. PCC 6506 OX=272129 GN=OSCI_3350011 PE=4 SV=1	Ala->Gln substitution; Leu->Tyr substitution
471	D8G2M4|D8G2M4_9CYAN	fmt	55.3417	7.35	2	2	2	1010000	37169.9	Methionyl-tRNA formyltransferase OS=Kamptonema sp. PCC 6506 OX=272129 GN=fmt PE=3 SV=1
440	A0A9D4TTV8|A0A9D4TTV8_CHLVU	D9Q98_002647	55.1463	4.12	2	2	2	8250000	78690.4	glutamate-1-semialdehyde 2,1-aminomutase OS=Chlorella vulgaris OX=3077 GN=D9Q98_002647 PE=3 SV=1	His->Arg substitution; Val->Met substitution
531	D8G2Y9|D8G2Y9_9CYAN	thiE	55.1455	5.56	2	2	2	743000	40426.9	Thiamine-phosphate synthase OS=Kamptonema sp. PCC 6506 OX=272129 GN=thiE PE=3 SV=1
459	D8G5Q9|D8G5Q9_9CYAN	OSCI_3570013	54.886	2.18	2	2	2	518000	93447.8	Probable phosphoketolase OS=Kamptonema sp. PCC 6506 OX=272129 GN=OSCI_3570013 PE=3 SV=1	Val->Met substitution
490	D8G030|D8G030_9CYAN	opcA	54.8443	5.01	2	2	2	1270000	49813.2	Putative OxPP cycle protein opcA OS=Kamptonema sp. PCC 6506 OX=272129 GN=opcA PE=4 SV=1
528	D8G4E6|D8G4E6_9CYAN	gpmI	54.8226	8.27	2	2	2	955000	57706.7	2,3-bisphosphoglycerate-independent phosphoglycerate mutase OS=Kamptonema sp. PCC 6506 OX=272129 GN=gpmI PE=3 SV=1	Ile->Val substitution; Leu->Met substitution
432	D8G3V3|D8G3V3_9CYAN	OSCI_3390005	54.652	45.21	2	2	2	7540000	8090.77	CP12 domain-containing protein OS=Kamptonema sp. PCC 6506 OX=272129 GN=OSCI_3390005 PE=4 SV=1	Carbamidomethylation; Lys->Arg substitution
493	D8G6S5|D8G6S5_9CYAN	pstB	54.5452	5.17	2	1	4	218000	30485	Phosphate import ATP-binding protein pstB OS=Kamptonema sp. PCC 6506 OX=272129 GN=pstB PE=4 SV=1
519	D8G2L2|D8G2L2_9CYAN	pstB	54.4235	9.09	2	1	4	1740000	30108.4	Phosphate import ATP-binding protein pstB OS=Kamptonema sp. PCC 6506 OX=272129 GN=pstB PE=4 SV=1
441	A0A9D4TEL3|A0A9D4TEL3_CHLVU	D9Q98_010736	54.2213	8.05	2	1	2	66700	46545	Nitrogenase/oxidoreductase component 1 domain-containing protein (Fragment) OS=Chlorella vulgaris OX=3077 GN=D9Q98_010736 PE=3 SV=1	Asn->Pro substitution
510	D8FY91|D8FY91_9CYAN	OSCI_1630044	54.0785	10.5	2	2	4	6870000	26861.6	Heme oxygenase (Decyclizing) OS=Kamptonema sp. PCC 6506 OX=272129 GN=OSCI_1630044 PE=4 SV=1	Lys->Ser substitution; Tyr->Phe substitution
82	A0A9D4YWS1|A0A9D4YWS1_CHLVU	D9Q98_005307	53.9836	1.76	2	2	4	5230000	55650.4	Glucose-1-phosphate adenylyltransferase OS=Chlorella vulgaris OX=3077 GN=D9Q98_005307 PE=3 SV=1	Oxidation (M)
340	D8FZQ8|D8FZQ8_9CYAN	OSCI_2500025	53.9649	11.73	2	2	8	66200000	17747.6	Photosystem I reaction center subunit III OS=Kamptonema sp. PCC 6506 OX=272129 GN=OSCI_2500025 PE=3 SV=1	Asp->Asn substitution; Glu->Ser substitution; Ile->Met substitution
507	D8G207|D8G207_9CYAN	OSCI_3110003	53.3247	23.08	2	2	2	4430000	9884.23	MoaD family protein OS=Kamptonema sp. PCC 6506 OX=272129 GN=OSCI_3110003 PE=4 SV=1	Leu->Val substitution
513	D8FU44|D8FU44_9CYAN	OSCI_340006	53.0621	7.17	2	2	2	880000	48874.8	FeS assembly protein SufD OS=Kamptonema sp. PCC 6506 OX=272129 GN=OSCI_340006 PE=3 SV=1	Gly->Ser substitution; Leu->Pro substitution
505	D8G5J0|D8G5J0_9CYAN	argD	52.664	5.42	2	2	2	2030000	46125.8	Acetylornithine aminotransferase OS=Kamptonema sp. PCC 6506 OX=272129 GN=argD PE=3 SV=1	Ala->Val substitution; Carbamidomethylation
411	D8FXJ4|D8FXJ4_9CYAN	OSCI_1480020	52.4913	31.46	2	2	3	2520000	10258.6	YciI-like protein OS=Kamptonema sp. PCC 6506 OX=272129 GN=OSCI_1480020 PE=3 SV=1	Ala->Gln substitution; Carbamidomethylation; Glu->Ala substitution; Glu->Pro substitution; Leu->Met substitution
302	T1RHN4|T1RHN4_9STRA	ycf59	52.3013	5.48	2	2	2	1050000	41009.9	Magnesium-protoporphyrin IX monomethyl ester [oxidative] cyclase OS=Nannochloropsis oculata OX=43925 GN=ycf59 PE=3 SV=1	Carbamidomethylation
496	D8FXI0|D8FXI0_9CYAN	OSCI_1480006	52.2741	8.18	2	2	2	1220000	24838.4	Cob(I)yrinic acid a,c-diamide adenosyltransferase OS=Kamptonema sp. PCC 6506 OX=272129 GN=OSCI_1480006 PE=4 SV=1
394	D8FUT5|D8FUT5_9CYAN	OSCI_580038	51.709	13.41	2	2	4	4530000	19756.5	Photosystem II oxygen evolving complex protein PsbP OS=Kamptonema sp. PCC 6506 OX=272129 GN=OSCI_580038 PE=4 SV=1	Asn->Asp substitution; Ser->Thr substitution
522	D8G2N2|D8G2N2_9CYAN	OSCI_3210012	51.6718	9.5	2	2	2	1020000	42858.6	Basic membrane protein OS=Kamptonema sp. PCC 6506 OX=272129 GN=OSCI_3210012 PE=4 SV=1	Carbamidomethylation; Thr->Val substitution; Val->Leu substitution
461	D8G1E6|D8G1E6_9CYAN	hemA	51.3391	4.44	2	2	2	242000	47301.7	Glutamyl-tRNA reductase OS=Kamptonema sp. PCC 6506 OX=272129 GN=hemA PE=3 SV=1
480	D8G282|D8G282_9CYAN	ziaA	51.2732	5.27	2	2	2	365000	71634.8	Zinc-transporting ATPase OS=Kamptonema sp. PCC 6506 OX=272129 GN=ziaA PE=3 SV=1
410	D8FXX2|D8FXX2_9CYAN	OSCI_1600012	51.2557	5.99	2	2	3	355000	36763.9	DUF403 domain-containing protein OS=Kamptonema sp. PCC 6506 OX=272129 GN=OSCI_1600012 PE=4 SV=1	Oxidation (M)
456	D8G9K6|D8G9K6_9CYAN	murE	51.1169	5.23	2	2	2	1190000	55355	UDP-N-acetylmuramoyl-L-alanyl-D-glutamate--2,6-diaminopimelate ligase OS=Kamptonema sp. PCC 6506 OX=272129 GN=murE PE=3 SV=1	Ile->Val substitution
446	A0A9D4Z263|A0A9D4Z263_CHLVU	D9Q98_001019	50.7928	9.62	2	2	2	23500000	25824.4	thioredoxin-dependent peroxiredoxin OS=Chlorella vulgaris OX=3077 GN=D9Q98_001019 PE=3 SV=1	Arg->Lys substitution; Ser->Ala substitution
408	D8G7E9|D8G7E9_9CYAN	OSCI_3800069	50.7529	5.96	2	2	4	751000	39431.5	S-(hydroxymethyl)glutathione dehydrogenase OS=Kamptonema sp. PCC 6506 OX=272129 GN=OSCI_3800069 PE=3 SV=1	Oxidation (M)
487	D8FWF3|D8FWF3_9CYAN	OSCI_1010038	50.5111	8.14	2	2	2	1200000	43785.9	DUF4268 domain-containing protein OS=Kamptonema sp. PCC 6506 OX=272129 GN=OSCI_1010038 PE=4 SV=1	Met->Leu substitution; Val->Leu substitution; Val->Thr substitution
455	T1RI15|T1RI15_9STRA	atpE	50.2942	15.83	2	2	2	727000	15603	ATP synthase epsilon chain, chloroplastic OS=Nannochloropsis oculata OX=43925 GN=atpE PE=3 SV=1
475	D8G171|D8G171_9CYAN	argJ	49.9206	4.6	2	2	2	1530000	42809.8	Arginine biosynthesis bifunctional protein ArgJ OS=Kamptonema sp. PCC 6506 OX=272129 GN=argJ PE=3 SV=1	Carbamidomethylation
486	D8G498|D8G498_9CYAN	OSCI_3430011	49.8847	3.12	2	2	3	157000	68113.9	ABC transporter related OS=Kamptonema sp. PCC 6506 OX=272129 GN=OSCI_3430011 PE=4 SV=1
483	D8G993|D8G993_9CYAN	OSCI_4060024	49.8115	8.31	2	2	2	386000	37903.3	Mannose-1-phosphate guanylyltransferase (GDP) OS=Kamptonema sp. PCC 6506 OX=272129 GN=OSCI_4060024 PE=4 SV=1	Glu->Asn substitution; Lys->Leu substitution
212	A0A9D4TUK5|A0A9D4TUK5_CHLVU	D9Q98_001571	49.7218	2.66	2	2	3	491000	48382.8	1-deoxy-D-xylulose-5-phosphate reductoisomerase OS=Chlorella vulgaris OX=3077 GN=D9Q98_001571 PE=3 SV=1
535	D8G5Q8|D8G5Q8_9CYAN	OSCI_3570012	49.6939	3.31	2	2	2	3210000	59137.6	phosphoglucomutase (alpha-D-glucose-1,6-bisphosphate-dependent) OS=Kamptonema sp. PCC 6506 OX=272129 GN=OSCI_3570012 PE=3 SV=1
518	A0A9D4TFW2|A0A9D4TFW2_CHLVU	D9Q98_010011	49.6196	14.05	2	2	2	438000	20097.6	Histone H2B OS=Chlorella vulgaris OX=3077 GN=D9Q98_010011 PE=3 SV=1	Asp->Glu substitution; Ile->Val substitution; Pyro-glu from Q
539	A0A9D4YVQ2|A0A9D4YVQ2_CHLVU	D9Q98_007552	48.5118	4.35	2	2	2	940000	56709.8	Thioredoxin reductase OS=Chlorella vulgaris OX=3077 GN=D9Q98_007552 PE=3 SV=1	Ser->Thr substitution
468	D8G5L1|D8G5L1_9CYAN	OSCI_3540022	48.399	2.15	2	2	2	312000	107634	Maltooligosyltrehalose synthase OS=Kamptonema sp. PCC 6506 OX=272129 GN=OSCI_3540022 PE=4 SV=1	Lys->Arg substitution
318	D8FYE5|D8FYE5_9CYAN	OSCI_1790001	47.8713	7.83	2	1	5	235000	25553	Phage shock protein A, PspA OS=Kamptonema sp. PCC 6506 OX=272129 GN=OSCI_1790001 PE=3 SV=1	Gln->Val substitution; Pyro-glu from Q
430	A0A9D4TJ30|A0A9D4TJ30_CHLVU	D9Q98_006853	47.803	4.1	2	2	2	773000	50816.8	Tr-type G domain-containing protein OS=Chlorella vulgaris OX=3077 GN=D9Q98_006853 PE=3 SV=1
500	D8G0P9|D8G0P9_9CYAN	OSCI_2870002	47.728	5.06	2	2	2	820000	37638.9	Iron-sulfur cluster carrier protein OS=Kamptonema sp. PCC 6506 OX=272129 GN=OSCI_2870002 PE=3 SV=1	Carbamidomethylation
504	D8G7V5|D8G7V5_9CYAN	polA	47.7161	2.97	2	2	2	284000	113194	DNA polymerase I OS=Kamptonema sp. PCC 6506 OX=272129 GN=polA PE=3 SV=1	Asp->Glu substitution; Ser->Gln substitution
460	A0A9D4YU27|A0A9D4YU27_CHLVU	D9Q98_007999	46.2891	5.9	2	2	2	3760000	45029.7	Phosphoribulokinase OS=Chlorella vulgaris OX=3077 GN=D9Q98_007999 PE=3 SV=1	Ser->Gly substitution
495	A0A9D4TVA7|A0A9D4TVA7_CHLVU	D9Q98_001831	45.9131	6.98	2	2	2	1890000	29347.2	14-3-3 domain-containing protein OS=Chlorella vulgaris OX=3077 GN=D9Q98_001831 PE=3 SV=1
366	D8G713|D8G713_9CYAN	OSCI_3760010	45.8522	38.38	2	2	3	421000	10697.7	Ferredoxin (2Fe-2S) OS=Kamptonema sp. PCC 6506 OX=272129 GN=OSCI_3760010 PE=3 SV=1	Ala->Gln substitution; Ala->Thr substitution; Carbamidomethylation; Ser->Thr substitution
427	A0A650ANP0|A0A650ANP0_CHLVU	rps12	45.7842	13.01	2	1	2	2040000	13678	Ribosomal protein S12 OS=Chlorella vulgaris OX=3077 GN=rps12 PE=3 SV=1
428	A0A9D4TT98|A0A9D4TT98_CHLVU	D9Q98_003728	45.7459	8.9	2	2	2	15100000	20590.7	nucleoside-diphosphate kinase OS=Chlorella vulgaris OX=3077 GN=D9Q98_003728 PE=3 SV=1	Ala->Ser substitution; Glu->Thr substitution; Ile->Val substitution
462	D8FW40|D8FW40_9CYAN	purF	45.1061	4.52	2	2	2	225000	52745.4	Amidophosphoribosyltransferase OS=Kamptonema sp. PCC 6506 OX=272129 GN=purF PE=3 SV=1
481	D8FWC0|D8FWC0_9CYAN	rnhA	45.0016	7.95	2	2	2	375000	33583.5	Ribonuclease H OS=Kamptonema sp. PCC 6506 OX=272129 GN=rnhA PE=3 SV=1
454	D8FWB5|D8FWB5_9CYAN	hisS	44.8481	4.68	2	2	2	930000	47798.3	Histidine--tRNA ligase OS=Kamptonema sp. PCC 6506 OX=272129 GN=hisS PE=3 SV=1
473	D8G2L1|D8G2L1_9CYAN	OSCI_3200022	44.2577	12.12	2	2	2	444000	31078.8	Phosphate transport system permease protein PstA OS=Kamptonema sp. PCC 6506 OX=272129 GN=OSCI_3200022 PE=3 SV=1	Ile->Val substitution; Tyr->His substitution
404	D8G959|D8G959_9CYAN	rpsU	43.8319	15.25	2	2	3	7870000	7162.4	Small ribosomal subunit protein bS21 OS=Kamptonema sp. PCC 6506 OX=272129 GN=rpsU PE=3 SV=1
503	D8FYP7|D8FYP7_9CYAN	OSCI_2020007	43.7791	10.23	2	2	2	334000	20149.3	TPR repeat-containing protein OS=Kamptonema sp. PCC 6506 OX=272129 GN=OSCI_2020007 PE=4 SV=1	Tyr->Leu substitution
452	D8FZX7|D8FZX7_9CYAN	gshB	43.6398	6.88	2	2	2	453000	35452.1	Glutathione synthetase OS=Kamptonema sp. PCC 6506 OX=272129 GN=gshB PE=3 SV=1	Gln->His substitution
538	D8FU11|D8FU11_9CYAN	uvrA	43.5966	2.57	2	2	2	64600	107539	UvrABC system protein A OS=Kamptonema sp. PCC 6506 OX=272129 GN=uvrA PE=3 SV=1
520	A0A9D4Z1L1|A0A9D4Z1L1_CHLVU	D9Q98_006142	43.2824	2.18	2	2	2	148000	90995.4	Cell division cycle protein 48 OS=Chlorella vulgaris OX=3077 GN=D9Q98_006142 PE=4 SV=1
423	D8FUX0|D8FUX0_9CYAN	ispF	43.2108	18.24	2	2	2	773000	17274.1	2-C-methyl-D-erythritol 2,4-cyclodiphosphate synthase OS=Kamptonema sp. PCC 6506 OX=272129 GN=ispF PE=3 SV=1	Gln->Glu substitution; Ile->Val substitution; Lys->Asn substitution
436	D8FY45|D8FY45_9CYAN	OSCI_1620016	43.059	10.17	2	2	2	676000	39531.7	Sugar ABC transporter, ATP-binding protein OS=Kamptonema sp. PCC 6506 OX=272129 GN=OSCI_1620016 PE=4 SV=1	Ala->Ser substitution; Glu->Asp substitution; Val->Leu substitution
449	A0A9D4TTY8|A0A9D4TTY8_CHLVU	D9Q98_002520	42.531	9.09	2	2	2	1340000	27538.1	uracil phosphoribosyltransferase OS=Chlorella vulgaris OX=3077 GN=D9Q98_002520 PE=3 SV=1	Asp->Glu substitution; Carbamidomethylation
442	D8FV59|D8FV59_9CYAN	ndhA	42.3641	3.23	2	2	2	138000	40215.1	NAD(P)H-quinone oxidoreductase subunit 1 OS=Kamptonema sp. PCC 6506 OX=272129 GN=ndhA PE=3 SV=1
457	D8G9P9|D8G9P9_9CYAN	OSCI_4120018	41.7983	15.53	2	2	2	175000	34807.9	Phosphoribulokinase OS=Kamptonema sp. PCC 6506 OX=272129 GN=OSCI_4120018 PE=3 SV=1	Ala->Thr substitution; Carbamidomethylation; Leu->Val substitution; Val->Thr substitution
517	D8FWH6|D8FWH6_9CYAN	OSCI_1040001	41.5197	2.22	2	2	2	506000	100010	DSH-like OS=Kamptonema sp. PCC 6506 OX=272129 GN=OSCI_1040001 PE=4 SV=1	Carbamidomethylation
488	A0A9D4YTN3|A0A9D4YTN3_CHLVU	D9Q98_008926	41.4105	6.53	2	1	4	505000	36074.2	Glyceraldehyde-3-phosphate dehydrogenase OS=Chlorella vulgaris OX=3077 GN=D9Q98_008926 PE=3 SV=1
450	D8G6X0|D8G6X0_9CYAN	OSCI_3740001	41.3424	3.65	2	2	2	438000	33191	Succinate dehydrogenase subunit C OS=Kamptonema sp. PCC 6506 OX=272129 GN=OSCI_3740001 PE=4 SV=1
530	D8FVZ8|D8FVZ8_9CYAN	OSCI_940023	40.9063	3.35	2	1	2	1410000	52063.3	Phosphoglucomutase OS=Kamptonema sp. PCC 6506 OX=272129 GN=OSCI_940023 PE=3 SV=1
508	D8G908|D8G908_9CYAN	sir	40.8812	5.39	2	2	2	247000	74783.8	assimilatory sulfite reductase (ferredoxin) OS=Kamptonema sp. PCC 6506 OX=272129 GN=sir PE=3 SV=1	Ile->Val substitution; Phe->Tyr substitution; Thr->Ser substitution
491	D8G8N9|D8G8N9_9CYAN	OSCI_3960025	40.5762	6.63	2	2	2	331000	37443.4	ADP-heptose synthase OS=Kamptonema sp. PCC 6506 OX=272129 GN=OSCI_3960025 PE=4 SV=1	Leu->Val substitution
472	D8FVE3|D8FVE3_9CYAN	rpmB	40.1397	23.08	2	2	2	8800000	9073.66	Large ribosomal subunit protein bL28 OS=Kamptonema sp. PCC 6506 OX=272129 GN=rpmB PE=3 SV=1
429	D8G742|D8G742_9CYAN	OSCI_3770018	40.0576	4.05	2	2	2	907000	43057.9	F420-0:Gamma-glutamyl ligase OS=Kamptonema sp. PCC 6506 OX=272129 GN=OSCI_3770018 PE=4 SV=1	Pro->Gln substitution
536	A0A9D4TYU3|A0A9D4TYU3_CHLVU	D9Q98_000310	40.0528	3.14	2	2	2	176000	69576.5	Lysine--tRNA ligase OS=Chlorella vulgaris OX=3077 GN=D9Q98_000310 PE=3 SV=1
523	D8FZV3|D8FZV3_9CYAN	OSCI_2530016	39.9636	11.7	2	2	2	867000	19006.7	Condensin subunit ScpB OS=Kamptonema sp. PCC 6506 OX=272129 GN=OSCI_2530016 PE=4 SV=1
527	D8G5F3|D8G5F3_9CYAN	OSCI_3530010	39.7047	5.13	2	2	2	4030000	35087.8	NAD-dependent epimerase/dehydratase OS=Kamptonema sp. PCC 6506 OX=272129 GN=OSCI_3530010 PE=4 SV=1
434	D8G9I1|D8G9I1_9CYAN	OSCI_4110006	39.3515	5.68	2	2	2	902000	40566.4	Oxidoreductase-like OS=Kamptonema sp. PCC 6506 OX=272129 GN=OSCI_4110006 PE=4 SV=1	Ala->Ser substitution
524	D8G1M7|D8G1M7_9CYAN	OSCI_3040018	39.3433	1.45	2	2	2	167000	202138	histidine kinase OS=Kamptonema sp. PCC 6506 OX=272129 GN=OSCI_3040018 PE=4 SV=1	Ala->Leu substitution
484	D8FVH2|D8FVH2_9CYAN	cysA	39.3176	9.47	2	2	2	1180000	37757.4	Sulfate/thiosulfate import ATP-binding protein cysA OS=Kamptonema sp. PCC 6506 OX=272129 GN=cysA PE=4 SV=1	Ala->Asn substitution
516	D8FXU0|D8FXU0_9CYAN	OSCI_1570004	38.8448	4.46	2	1	2	34800	65364.9	SLH domain-containing protein OS=Kamptonema sp. PCC 6506 OX=272129 GN=OSCI_1570004 PE=3 SV=1	Glu->Gln substitution; Thr->Pro substitution
463	A0A9D4TMV8|A0A9D4TMV8_CHLVU	D9Q98_005765	38.3456	11.17	2	2	2	11700000	21560.1	Histone H2A OS=Chlorella vulgaris OX=3077 GN=D9Q98_005765 PE=3 SV=1
526	D8FZ61|D8FZ61_9CYAN	OSCI_2210011	38.2205	1.7	2	2	2	853000	118987	Adenylate/guanylate cyclase OS=Kamptonema sp. PCC 6506 OX=272129 GN=OSCI_2210011 PE=4 SV=1
437	D8G1Q5|D8G1Q5_9CYAN	cmcC	38.1602	3.6	2	2	2	93000	73637.1	Bicarbonate transport ATP-binding protein OS=Kamptonema sp. PCC 6506 OX=272129 GN=cmcC PE=3 SV=1
437	D8G0R0|D8G0R0_9CYAN	nrtC	38.1602	3.57	2	2	2	93000	74888.4	Nitrate transport ATP-binding protein OS=Kamptonema sp. PCC 6506 OX=272129 GN=nrtC PE=3 SV=1
418	D8G1M1|D8G1M1_9CYAN	OSCI_3040012	38.1452	4	2	2	3	356000	63351.1	Flavin reductase-like, FMN-binding OS=Kamptonema sp. PCC 6506 OX=272129 GN=OSCI_3040012 PE=3 SV=1	Gly->Ser substitution; Ile->Val substitution
514	D8FX07|D8FX07_9CYAN	OSCI_1140011	37.9072	5.12	2	2	2	771000	42539.2	Aminotransferase OS=Kamptonema sp. PCC 6506 OX=272129 GN=OSCI_1140011 PE=3 SV=1	Ala->Pro substitution
512	D8FZV4|D8FZV4_9CYAN	OSCI_2530017	37.871	10.64	2	2	2	91000	32165	ABC transporter ATP-binding protein OS=Kamptonema sp. PCC 6506 OX=272129 GN=OSCI_2530017 PE=4 SV=1
511	A0A9D4YWU4|A0A9D4YWU4_CHLVU	D9Q98_005306	37.7794	1.85	2	1	2	47700	75447.4	Protein kinase domain-containing protein OS=Chlorella vulgaris OX=3077 GN=D9Q98_005306 PE=4 SV=1
444	D8FV51|D8FV51_9CYAN	selO	37.2481	4.61	2	2	2	40400	55292.5	Protein adenylyltransferase SelO OS=Kamptonema sp. PCC 6506 OX=272129 GN=selO PE=3 SV=1	Arg->Ala substitution
451	D8FVI0|D8FVI0_9CYAN	OSCI_840016	36.6229	19.72	2	2	2	454000	17459.4	Uncharacterized protein OS=Kamptonema sp. PCC 6506 OX=272129 GN=OSCI_840016 PE=4 SV=1	Asn->Asp substitution; Gln->Asn substitution; Gln->His substitution
469	D8G6S1|D8G6S1_9CYAN	sphX	35.3942	4.99	2	2	2	17000000	36787.2	Phosphate-binding protein OS=Kamptonema sp. PCC 6506 OX=272129 GN=sphX PE=3 SV=1	Lys->Ser substitution; Val->Thr substitution
489	A0A9D4TPN4|A0A9D4TPN4_CHLVU	D9Q98_005039	34.2211	2.95	2	1	2	113000	71077.9	Translation factor GUF1 homolog, chloroplastic OS=Chlorella vulgaris OX=3077 GN=D9Q98_005039 PE=3 SV=1
